# Supplementary material for: Deciphering intratumoral heterogeneity using integrated clonal tracking and single-cell transcriptome analyses
Source: Nat Commun. 2021 Nov 11;12:6522. doi: 10.1038/s41467-021-26771-1 (PMC8586369; doi:10.1038/s41467-021-26771-1)
Supplement: Supplementary file 3 — Source Data [file 41467_2021_26771_MOESM3_ESM.xlsx]

## Sheet: fig_1b
Fig 1b
	Mouse	Human non-barcoded	Human barcoded
D42	98.8206	0.96494	0.214431
D48	68.7448	25.6904	5.56485
D66	14.0895	70.0955	15.815
D74	3.27897	72.3824	24.3386

## Sheet: fig_1fgh
Fig 1f.
code	Blood	Spleen	Spine	Left leg	Right leg	Stomach
TAACGTGGAAATCCCCTGACGCTTTCTTACTTGAGATCGGAAGAGCTCGT	4.30186	3.20368	1.82548	1.1241	2.11976	2.02342
TAACGTCTCGTGCTCTCGCTCTATGCATTGGTCAGATCGGAAGAGCTCGT	0.966496	1.95328	1.43429	1.43625	3.77947	0.907074
TAACGTTCAAACAATCCACGGACGAGGGACTAGAGATCGGAAGAGCTCGT	0.904315	0.271244	0.30966	0.256992	0.516998	0.401166
TAACGTCGGATAATATTGTTTTCTGCTGGGTGGAGATCGGAAGAGCTCGT	0.624702	0.889462	1.1562	0.932239	1.7979	0.445052
TAACGTTCGTGTCGCCCGGACAGTCTACGGATGAGATCGGAAGAGCTCGT	0.315771	0.543284	2.11881	0.32303	0.316135	0.239483
TAACGTCTCTTCACTTAATTGAGTATTCGATCGAGATCGGAAGAGCTCGT	0.315164	0.69437	0.377288	0.226182	0.469065	0.0788409
TAACGTTGGGTTGAGTCTTTACGCGCTATGGACAGATCGGAAGAGCTCGT	0.311669	0.398771	0.257135	0.180782	0.149223	13.0671
TAACGTTGACGGGCTGATCATAGCCCTTTGGACAGATCGGAAGAGCTCGT	0.212722	0.290371	0.418797	0.231071	0.249992	0.327464
TAACGTCGGGCGTCTCTGGTTTCGAGCCTATGTAGATCGGAAGAGCTCGT	0.180417	0.35137	0.294437	0.551437	0.229401	0.186752
TAACGTTTCGTGACGGCGAGGCGCATCTGAATCAGATCGGAAGAGCTCGT	0.0707771	0.101991	0.0815919	0.0571963	0.0515422	0.0984532
TAACGTACTGTACGTCTTCTCTTGCGTATTTCAAGATCGGAAGAGCTCGT	0.0618894	0.0971474	0.0486628	0.0363523	0.114576	0.054616
TAACGTCCCAAATTCTGGTTTCGATAACAGTGGAGATCGGAAGAGCTCGT	0.0565884	0.0934208	3.38774	0.0612689	0.0503789	0.0263047
TAACGTCGATCTATTACGATAGCATACGTAAATAGATCGGAAGAGCTCGT	0.0551903	0.0945195	0.0757571	0.0459151	0.035637	0.114505
TAACGTTGCTGTGTGGAGCTGCGTACCTCATCGAGATCGGAAGAGCTCGT	0.0212206	0.0357184	0.0214853	0.01977	0.0165357	0
TAACGTGTAGGATTATGGTTGTCTGCGTCGCGGAGATCGGAAGAGCTCGT	0.0180084	0.044609	0.10997	0.0178797	0.0229825	0.0165047
TAACGTAGGGCGTTGCCGTAACACCTTGGATGTAGATCGGAAGAGCTCGT	0.0164522	0.0387765	0.0205465	0	0	0
TAACGTCTGTGCCCTATTCTAAAGGGTGAACCGAGATCGGAAGAGCTCGT	0.0124411	0.0198781	0.0726912	0.0131628	0.0152963	0.0262558
TAACGTTAGACCGTTCCGTTGTCCCACGTTCACAGATCGGAAGAGCTCGT	0	0	0	0.0101642	0	0
TAACGTTAGTGTTTGGCTGTTGAAACTTTTCGCAGATCGGAAGAGCTCGT	0	0	0	0	0	0.0458192
TAACGTGTGGTGTCCCTCGGCCGCCGGTCCTGTAGATCGGAAGAGCTCGT	0	0	0	0	0.0140678	0
TAACGTATGGTGTGCAGTCAGATGCGGTGGTCGAGATCGGAAGAGCTCGT	0	0	0	0	0	0.0935837
TAACGTTCGATGTCCTTTAGGGCTGCCTACTGCAGATCGGAAGAGCTCGT	0	0	0	0	0	0.0377932
TAACGTGAGTCTGAGTTTTCACGGTGAGACTGAAGATCGGAAGAGCTCGT	0	0.0120587	0.0110873	0.107992	0	0
TAACGTGGGGTGTCAGCGCGATTTGCCGTGTCTAGATCGGAAGAGCTCGT	0	0	0	0	0	0.0330339
TAACGTTACGGTTGATCTTGTCATTCGTGAGTCAGATCGGAAGAGCTCGT	0	0	0.0781457	0	0	0
TAACGTCTGCTGTTTCGGGTACGAATATTTGTCAGATCGGAAGAGCTCGT	0	0.0157121	0	0	0	0
TAACGTTTGACATGCTTAGCGGTATTTAGGCTCAGATCGGAAGAGCTCGT	0	0	0	0	0.0313645	0
TAACGTCATTTGGATGATGATTGGTCGTGTAGAAGATCGGAAGAGCTCGT	0	0	0	0	0	0.0539064
TAACGTTGGGATTTTCCGAGGTCCTGAGAGCTTAGATCGGAAGAGCTCGT	0	0	0	0	0	0.0445957
TAACGTATTCTCCTTGCGGTCTCTGGTTCTTCAAGATCGGAAGAGCTCGT	0	0	0	0	0.0111325	0
Fig 1g.
code	Blood	Spleen	Spine	Left leg	Right Leg	Liver	Left kidney	Right kidney
GTCGAGTGCCCGGGCCATCTATCGAAAATTAATAGATCGGAAGAGCTCGT	35.5668	79.3625	39.1104	35.2655	41.274	48.2253	1.90036	2.17295
GTCGAGTTTGGTTCCAAGTCAGGGTCGTCGCCGAGATCGGAAGAGCTCGT	17.5162	4.04114	13.8718	12.8863	13.5653	12.9229	43.4174	37.2004
GTCGAGTGCGCACCCCATGTCGCCCTTACCGTGAGATCGGAAGAGCTCGT	12.4021	2.88533	11.569	11.3068	11.145	10.5887	40.1415	31.2245
GTCGAGTACACGGCAACGATAGAGTTTGTACATAGATCGGAAGAGCTCGT	2.35027	1.25291	3.10968	2.94868	2.94607	1.85938	0.432146	0.357635
GTCGAGGTTGCAACTTATGAAACGGTTCACAGCAGATCGGAAGAGCTCGT	1.7119	0.718051	2.40147	2.26931	1.95464	1.35455	0.295007	0.274375
GTCGAGTGTGAACATATTGTGCATACTCCGGGTAGATCGGAAGAGCTCGT	0.774756	1.12484	1.15055	2.66445	0.883469	0.953015	0.0191655	0.027146
GTCGAGCCACGTGGAGTTGGGAGACCACAGTTTAGATCGGAAGAGCTCGT	0.748757	0.950577	1.09937	2.58248	0.82984	0.78696	0	0.0293323
GTCGAGATAGCGTAGTGGAGGCGATTCGTACGAAGATCGGAAGAGCTCGT	0.679561	0.0986795	0.389499	0.358472	0.563106	0.567866	0	0
GTCGAGGAGAGGCTTTTGTCGATGAGCCAATGCAGATCGGAAGAGCTCGT	0.656763	0.181612	0.914924	0.853394	1.08458	0.960513	0.0998025	0.0284213
GTCGAGGCTTCAAGATGATTGGTAGTACTGGCTAGATCGGAAGAGCTCGT	0.644363	0.899663	0.867067	2.20225	0.69859	0.596468	0	0.0156682
GTCGAGTCTCGTGGGCTTTCTGATTGTCCTCACAGATCGGAAGAGCTCGT	0.535169	0.163766	0.844136	0.677394	1.12692	0.775297	0.0999445	0.0202229
GTCGAGGGGCGGCCCACCGGTCGCGCGACTTTTAGATCGGAAGAGCTCGT	0.52357	0.718576	0.908277	2.44926	0.6873	0.667277	0	0.0322473
GTCGAGGACGCCGGTCGGTCTATTGGTGTCGTCAGATCGGAAGAGCTCGT	0.51757	0.689182	0.730477	2.10158	0.59486	0.625902	0.0110734	0.0211338
GTCGAGTCCAGGTTGGGTTCGGACGCAGCGGCCAGATCGGAAGAGCTCGT	0.419976	0.522266	1.41841	0.856091	1.3118	0.474842	0.0386149	0.0322473
GTCGAGGGTATCCATCTAGCGGGCTGAAGTCTGAGATCGGAAGAGCTCGT	0.402777	0.149069	0.405119	0.570428	0.390928	0.321559	0.0563607	0.113867
GTCGAGTAATTATCCTCGGCGTACGGCCTTCTTAGATCGGAAGAGCTCGT	0.17119	0.285016	0.723498	0.37645	0.541937	0.227979	0.0156163	0.014575
GTCGAGTTCGGTTGAGGTTTCTTCCAGTGTCTCAGATCGGAAGAGCTCGT	0.125193	0.270844	0.412763	0.265528	0.38246	0.173553	0.0176039	0
GTCGAGCCGTCGGGGTATGAGACCCTGAGCTGTAGATCGGAAGAGCTCGT	0.0515971	0.0587878	0.0933867	0.161618	0.0945566	0.0602577	0	0.0331582
GTCGAGGTTAGATCCTTTATGCGGTTGTATTTGAGATCGGAAGAGCTCGT	0.0419976	0	0	0.0206742	0.0246976	0.0169388	0.0748164	0.714541
GTCGAGATTGTGGCGGTGACGAAAGTTTAGGTTAGATCGGAAGAGCTCGT	0.0275984	0	0.0229313	0.0257079	0.0162299	0.0280462	0	0
GTCGAGTTGCCAGGCTGGGTGTAGAGCAGAGGCAGATCGGAAGAGCTCGT	0.0259985	0	0.0103024	0.0183371	0.0155242	0.0152727	0	0
GTCGAGAGCGGAGATGTCGTACACCATCTGTGTAGATCGGAAGAGCTCGT	0.0151991	0	0	0.0411686	0.021875	0	0	0
GTCGAGGGTGGGTGGTTCCCGAGACCTAACCTCAGATCGGAAGAGCTCGT	0.0139992	0.0115476	0.0139582	0.0233708	0.0451614	0	0	0
GTCGAGGGGGGTAGATACTTACCGGTTACAGGTAGATCGGAAGAGCTCGT	0.0127993	0	0.0182785	0.023191	0.0162299	0.0222148	0	0
GTCGAGTAGCTTGTATCGGATGTAGGACGAGTAAGATCGGAAGAGCTCGT	0.0111994	0	0.0146228	0.014382	0.0183468	0	0.0359175	0.475693
GTCGAGTACGGAGATAGTTTGTGAAAGGTGGCTAGATCGGAAGAGCTCGT	0	0	0	0	0	0	0.0237084	0.0178544
GTCGAGTCATCTGAGCCTCCTACCTTAGACTCAAGATCGGAAGAGCTCGT	0	0	0	0	0.0148186	0	0.0149065	0.014575
GTCGAGAGGTAAGGCGTAATGGAACTGGGACGCAGATCGGAAGAGCTCGT	0	0	0	0	0	0	0.0124931	0
GTCGAGGCAATCGAGGTAGTCATTTTGAGAGATAGATCGGAAGAGCTCGT	0	0.0152218	0.0219342	0.0312809	0.0416331	0	0	0
GTCGAGAAAGGGGTGTGTACGGATATCGTTTGTAGATCGGAAGAGCTCGT	0	0	0.0103024	0	0	0	0	0
GTCGAGTTATTTGACGTTCTCTCTCCAGTTTGGAGATCGGAAGAGCTCGT	0	0	0	0	0	0	0	0.0149394
GTCGAGCCACTTTGGATTGGGGCTTGTCATAGAAGATCGGAAGAGCTCGT	0	0	0	0	0	0	0	0.0162147
GTCGAGACCTAATGGTTCGGTCTTGGGTCCCCGAGATCGGAAGAGCTCGT	0	0.0251948	0.0634764	0.0474607	0.0451614	0.0186049	0	0
GTCGAGTGATAGACTTGGACGGCGCGCTTGAGCAGATCGGAAGAGCTCGT	0	0	0	0	0	0	0.0102216	0
GTCGAGCTTTGTCTTCTAGTTCTTTTACCAGTAAGATCGGAAGAGCTCGT	0	0	0	0	0	0	0.0154744	0
GTCGAGGTGTAATCCCAGGGGCGTAAATCAAGGAGATCGGAAGAGCTCGT	0	0	0.0206049	0	0.0127016	0	0	0
GTCGAGTGCCATTGCTTGTTTCCCATTATGGTTAGATCGGAAGAGCTCGT	0	0	0	0	0	0	0.0112154	0
GTCGAGGTAGTATCTGTTGGGGGACTCTCGGAGAGATCGGAAGAGCTCGT	0	0	0	0	0	0	0.0136288	0.0162147
GTCGAGTATATAGGCCTTCGGTCAAAGGTGGTCAGATCGGAAGAGCTCGT	0	0	0.0262546	0	0.0105847	0	0	0
Fig 1h.
code	Blood	Spleen	Leg BM	Left ovary	Right ovary
TCAAGTGGCGTCAAATGCGATTGTCTGGCCAGGAGATCGGAAGAGCTCGT	31.4562	39.0825	37.6981	62.5667	16.0839
CTGATCTGAGTGCGGCGATCTATCTTATATAGAAGATCGGAAGAGCTCGT	22.3058	19.8551	23.5526	0.12769	0.287563
TCAAGTCCACAGTCGTGGGGCTTTATCTATTTGAGATCGGAAGAGCTCGT	20.609	25.4162	22.5461	36.1156	10.5942
CTGATCGGAAGGGCTCGCGATTACCTATGACTTAGATCGGAAGAGCTCGT	7.77634	2.78256	1.74355	0.0130346	0.0612768
CTGATCGGTCGCCATCTGGGGACTCTTACGTTCAGATCGGAAGAGCTCGT	5.98217	2.63975	0.684223	0.0129139	0.0332646
CTGATCCGGACTTCTTTACGTAATCTAGCGACCAGATCGGAAGAGCTCGT	4.80465	5.66358	8.51922	0.0264312	52.7653
CTGATCCTTCGTCTAAAATGGTTGGATCGGGGTAGATCGGAAGAGCTCGT	2.45008	2.35018	3.82532	0.0146035	20.1001
CTGATCGTTATTTGGGTATCTGCGTCGCTTAGAAGATCGGAAGAGCTCGT	0.725549	0.264479	0.045485	0	0
CTGATCCTGTGACACGTTATGTGGGAAGGGGCCAGATCGGAAGAGCTCGT	0.691594	0.382374	0.647445	0.527417	0.0145897
CTGATCTTGCAGCATGTCGCACGTGGGCATAGAAGATCGGAAGAGCTCGT	0.650944	0.193346	0.0194772	0	0
AAGCTATGTCTGCACATTGCCGTACATGAGTTGAGATCGGAAGAGCTCGT	0.369227	0.0467626	0.0148943	0	0
AAGCTATCCATAACAATCGTTTCCCCGGGGCATAGATCGGAAGAGCTCGT	0.300282	0.283633	0.471692	0	0
CTGATCCGTGTCCTGCAATGTCGGAGTACGAGAAGATCGGAAGAGCTCGT	0.179576	0	0	0	0
TCAAGTTATCGCCAGGCGGTCTTCTATGGCAGGAGATCGGAAGAGCTCGT	0.145689	0.0778778	0	0.582331	0
CTGATCTTTCGTTGTACTTTTGCTGGTGCCTGGAGATCGGAAGAGCTCGT	0.144516	0	0	0	0
TCAAGTGTTCACCATGGAACCCAGATTTGCCAGAGATCGGAAGAGCTCGT	0.0456186	0.091367	0	0	0
CTGATCGAGCTTGGAGGTGGACCTTTCCGCATAAGATCGGAAGAGCTCGT	0.028572	0.0571943	0.0300178	0	0
CTGATCGTGCGCAGGCGTGTTACATTTACATTTAGATCGGAAGAGCTCGT	0.0227748	0.0499101	0	0	0
CTGATCGTAGATCTCTTGGATCATTCTTATACCAGATCGGAAGAGCTCGT	0.0106972	0.0263489	0	0	0
AAGCTAGTTTTCGTTGGCTCCCTGCCTTGTTGAAGATCGGAAGAGCTCGT	0.0104212	0	0.0299032	0	0
TCAAGTCTGGGGCGTCGGATGCTTATACTCTTAAGATCGGAAGAGCTCGT	0	0.0166367	0	0	0
AAGCTACCATCTCTAAAAGATTGGGGGTCAAAAAGATCGGAAGAGCTCGT	0	0.0120504	0	0	0

## Sheet: fig_1i
Fig 1i. Blood vs Spleen
	Unnamed: 0	organ	mouse_id	percent_abundance	label_name
0	2724	SPLEEN	M595	0	unbiased
1	2726	SPLEEN	M595	0	unbiased
2	2728	SPLEEN	M595	0	unbiased
3	2730	SPLEEN	M595	0	unbiased
4	2732	SPLEEN	M595	0	unbiased
5	2734	SPLEEN	M595	0	unbiased
6	2736	SPLEEN	M595	0	unbiased
7	2738	SPLEEN	M595	0	unbiased
8	2740	SPLEEN	M595	0	unbiased
9	2742	SPLEEN	M595	0	unbiased
10	2744	SPLEEN	M595	3.18757	unbiased
11	2746	SPLEEN	M595	0	unbiased
12	2748	SPLEEN	M595	0	unbiased
13	2750	SPLEEN	M595	0	unbiased
14	2752	SPLEEN	M595	5.44622	unbiased
15	2754	SPLEEN	M595	0	unbiased
16	2756	SPLEEN	M595	0	unbiased
17	2758	SPLEEN	M595	0	unbiased
18	2760	SPLEEN	M595	0	unbiased
19	2762	SPLEEN	M595	0	unbiased
20	2764	SPLEEN	M595	0	unbiased
21	2766	SPLEEN	M595	0	unbiased
22	2768	SPLEEN	M595	0	unbiased
23	2770	SPLEEN	M595	0	unbiased
24	2772	SPLEEN	M595	0.101521	unbiased
25	2774	SPLEEN	M595	0	unbiased
26	2776	SPLEEN	M595	0	unbiased
27	2778	SPLEEN	M595	0	unbiased
28	2780	SPLEEN	M595	0.155575	unbiased
29	2782	SPLEEN	M595	0	unbiased
30	2784	SPLEEN	M595	0	unbiased
31	2786	SPLEEN	M595	0	unbiased
32	2788	SPLEEN	M595	4.44867	unbiased
33	2790	SPLEEN	M595	0	unbiased
34	2792	SPLEEN	M595	0	unbiased
35	2794	SPLEEN	M595	0.0684873	unbiased
36	2796	SPLEEN	M595	0	unbiased
37	2798	SPLEEN	M595	0	unbiased
38	2800	SPLEEN	M595	1.50811	unbiased
39	2802	SPLEEN	M595	0.0396222	unbiased
40	2804	SPLEEN	M595	0	unbiased
41	2806	SPLEEN	M595	0	unbiased
42	2808	SPLEEN	M595	26.8266	unbiased
43	2810	SPLEEN	M595	0	unbiased
44	2812	SPLEEN	M595	0	unbiased
45	2814	SPLEEN	M595	0	unbiased
46	2816	SPLEEN	M595	0	unbiased
47	2818	SPLEEN	M595	0.0707283	unbiased
48	2820	SPLEEN	M595	0	unbiased
49	2822	SPLEEN	M595	0	unbiased
50	2824	SPLEEN	M595	0	unbiased
51	2826	SPLEEN	M595	0	unbiased
52	2828	SPLEEN	M595	0	unbiased
53	2830	SPLEEN	M595	0	unbiased
54	2832	SPLEEN	M595	0	unbiased
55	2834	SPLEEN	M595	0	unbiased
56	2836	SPLEEN	M595	9.52184	unbiased
57	2838	SPLEEN	M595	0	unbiased
58	2840	SPLEEN	M595	0	unbiased
59	2842	SPLEEN	M595	0	unbiased
60	2844	SPLEEN	M595	0	unbiased
61	2846	SPLEEN	M595	0.86138	unbiased
62	2848	SPLEEN	M595	0	unbiased
63	2850	SPLEEN	M595	0	blood_biased
64	2852	SPLEEN	M595	0	unbiased
65	2854	SPLEEN	M595	0	unbiased
66	2856	SPLEEN	M595	0	unbiased
67	2858	SPLEEN	M595	0	unbiased
68	2860	SPLEEN	M595	0	unbiased
69	2862	SPLEEN	M595	0	unbiased
70	2864	SPLEEN	M595	1.24483	unbiased
71	2866	SPLEEN	M595	0	unbiased
72	2868	SPLEEN	M595	6.93115	unbiased
73	2870	SPLEEN	M595	0	unbiased
74	2872	SPLEEN	M595	0	unbiased
75	2874	SPLEEN	M595	0	unbiased
76	2876	SPLEEN	M595	0	unbiased
77	2878	SPLEEN	M595	0	unbiased
78	2880	SPLEEN	M595	2.20195	unbiased
79	2882	SPLEEN	M595	0	unbiased
80	2884	SPLEEN	M595	0	unbiased
81	2886	SPLEEN	M595	0	unbiased
82	2888	SPLEEN	M595	0	unbiased
83	2890	SPLEEN	M595	0	unbiased
84	2892	SPLEEN	M595	0.052979	unbiased
85	2894	SPLEEN	M595	0	unbiased
86	2896	SPLEEN	M595	0	unbiased
87	2898	SPLEEN	M595	0	unbiased
88	2900	SPLEEN	M595	0	unbiased
89	2902	SPLEEN	M595	0	unbiased
90	2904	SPLEEN	M595	0	unbiased
91	2906	SPLEEN	M595	0	unbiased
92	2908	SPLEEN	M595	0	unbiased
93	2910	SPLEEN	M595	0	unbiased
94	2912	SPLEEN	M595	0	unbiased
95	2914	SPLEEN	M595	0	unbiased
96	2916	SPLEEN	M595	0	unbiased
97	2918	SPLEEN	M595	0	unbiased
98	2920	SPLEEN	M595	0	unbiased
99	2922	SPLEEN	M595	0	unbiased
100	2924	SPLEEN	M595	0	unbiased
101	2926	SPLEEN	M595	0.540861	unbiased
102	2928	SPLEEN	M595	35.896	organ_biased
103	2930	SPLEEN	M595	0	unbiased
104	2932	SPLEEN	M595	0	unbiased
105	2934	SPLEEN	M595	0	unbiased
106	2936	SPLEEN	M595	0	unbiased
107	2938	SPLEEN	M595	0.0351849	unbiased
108	2940	SPLEEN	M595	0	unbiased
109	2942	SPLEEN	M595	0	unbiased
110	2944	SPLEEN	M595	0	unbiased
111	2946	SPLEEN	M595	0	unbiased
112	2948	SPLEEN	M593	0	unbiased
113	2951	SPLEEN	M593	2.63975	unbiased
114	2954	SPLEEN	M593	0.0571943	unbiased
115	2957	SPLEEN	M593	2.78256	blood_biased
116	2960	SPLEEN	M593	0	unbiased
117	2963	SPLEEN	M593	0.283633	unbiased
118	2966	SPLEEN	M593	0	unbiased
119	2969	SPLEEN	M593	0.0467626	unbiased
120	2972	SPLEEN	M593	2.35018	unbiased
121	2975	SPLEEN	M593	0	unbiased
122	2978	SPLEEN	M593	0.0166367	unbiased
123	2981	SPLEEN	M593	0	unbiased
124	2984	SPLEEN	M593	0	unbiased
125	2987	SPLEEN	M593	0.0263489	unbiased
126	2990	SPLEEN	M593	0	unbiased
127	2993	SPLEEN	M593	19.8551	unbiased
128	2996	SPLEEN	M593	0	unbiased
129	2999	SPLEEN	M593	0.0778778	unbiased
130	3002	SPLEEN	M593	0	unbiased
131	3005	SPLEEN	M593	5.66358	unbiased
132	3008	SPLEEN	M593	0.264479	unbiased
133	3011	SPLEEN	M593	0.091367	unbiased
134	3014	SPLEEN	M593	0.0499101	unbiased
135	3017	SPLEEN	M593	25.4162	organ_biased
136	3020	SPLEEN	M593	0.0120504	unbiased
137	3023	SPLEEN	M593	0.382374	unbiased
138	3026	SPLEEN	M593	0	unbiased
139	3029	SPLEEN	M593	0	unbiased
140	3032	SPLEEN	M593	0	unbiased
141	3035	SPLEEN	M593	0	unbiased
142	3038	SPLEEN	M593	0.193345	unbiased
143	3041	SPLEEN	M593	39.0825	organ_biased
144	3044	SPLEEN	M593	0	unbiased
145	3047	SPLEEN	M593	0	unbiased
146	3050	SPLEEN	M593	0	unbiased
147	3053	SPLEEN	M592	0	unbiased
148	3055	SPLEEN	M592	0	unbiased
149	3057	SPLEEN	M592	0	unbiased
150	3059	SPLEEN	M592	0	unbiased
151	3061	SPLEEN	M592	0	unbiased
152	3063	SPLEEN	M592	0	unbiased
153	3065	SPLEEN	M592	0	unbiased
154	3067	SPLEEN	M592	4.39545	unbiased
155	3069	SPLEEN	M592	0	unbiased
156	3071	SPLEEN	M592	0	unbiased
157	3073	SPLEEN	M592	0.0293842	unbiased
158	3075	SPLEEN	M592	0	unbiased
159	3077	SPLEEN	M592	0	unbiased
160	3079	SPLEEN	M592	7.2936	unbiased
161	3081	SPLEEN	M592	0	unbiased
162	3083	SPLEEN	M592	0	unbiased
163	3085	SPLEEN	M592	0	unbiased
164	3087	SPLEEN	M592	0	unbiased
165	3089	SPLEEN	M592	0	unbiased
166	3091	SPLEEN	M592	0	unbiased
167	3093	SPLEEN	M592	0.160933	unbiased
168	3095	SPLEEN	M592	0	unbiased
169	3097	SPLEEN	M592	0	unbiased
170	3099	SPLEEN	M592	0.144812	unbiased
171	3101	SPLEEN	M592	0	unbiased
172	3103	SPLEEN	M592	3.61799	unbiased
173	3105	SPLEEN	M592	0.156035	unbiased
174	3107	SPLEEN	M592	0	unbiased
175	3109	SPLEEN	M592	0	unbiased
176	3111	SPLEEN	M592	0.289556	unbiased
177	3113	SPLEEN	M592	0	unbiased
178	3115	SPLEEN	M592	25.7815	organ_biased
179	3117	SPLEEN	M592	0	unbiased
180	3119	SPLEEN	M592	0.192493	unbiased
181	3121	SPLEEN	M592	0	unbiased
182	3123	SPLEEN	M592	0.0101348	unbiased
183	3125	SPLEEN	M592	0	unbiased
184	3127	SPLEEN	M592	0	unbiased
185	3129	SPLEEN	M592	0	unbiased
186	3131	SPLEEN	M592	0	unbiased
187	3133	SPLEEN	M592	7.29163	unbiased
188	3135	SPLEEN	M592	0	unbiased
189	3137	SPLEEN	M592	0	unbiased
190	3139	SPLEEN	M592	0.025303	unbiased
191	3141	SPLEEN	M592	0	blood_biased
192	3143	SPLEEN	M592	0	unbiased
193	3145	SPLEEN	M592	0	unbiased
194	3147	SPLEEN	M592	0	unbiased
195	3149	SPLEEN	M592	0	unbiased
196	3151	SPLEEN	M592	0	unbiased
197	3153	SPLEEN	M592	0.269763	unbiased
198	3155	SPLEEN	M592	10.8655	unbiased
199	3157	SPLEEN	M592	0	unbiased
200	3159	SPLEEN	M592	0	unbiased
201	3161	SPLEEN	M592	0	unbiased
202	3163	SPLEEN	M592	0	unbiased
203	3165	SPLEEN	M592	0	unbiased
204	3167	SPLEEN	M592	1.56716	unbiased
205	3169	SPLEEN	M592	0	unbiased
206	3171	SPLEEN	M592	0.0133997	unbiased
207	3173	SPLEEN	M592	0	unbiased
208	3175	SPLEEN	M592	0	unbiased
209	3177	SPLEEN	M592	0	unbiased
210	3179	SPLEEN	M592	0	unbiased
211	3181	SPLEEN	M592	0	unbiased
212	3183	SPLEEN	M592	0	unbiased
213	3185	SPLEEN	M592	0.192357	unbiased
214	3187	SPLEEN	M592	0	unbiased
215	3189	SPLEEN	M592	0	unbiased
216	3191	SPLEEN	M592	0	unbiased
217	3193	SPLEEN	M592	0	unbiased
218	3195	SPLEEN	M592	0	unbiased
219	3197	SPLEEN	M592	0	unbiased
220	3199	SPLEEN	M592	0	unbiased
221	3201	SPLEEN	M592	0	unbiased
222	3203	SPLEEN	M592	0	unbiased
223	3205	SPLEEN	M592	0	unbiased
224	3207	SPLEEN	M592	0.0231944	unbiased
225	3209	SPLEEN	M592	36.6849	organ_biased
226	3211	SPLEEN	M592	0	unbiased
227	3213	SPLEEN	M592	0	unbiased
228	3215	SPLEEN	M592	0	unbiased
229	3217	SPLEEN	M592	0	unbiased
230	3219	SPLEEN	M592	0	unbiased
231	3221	SPLEEN	M592	0	unbiased
232	3223	SPLEEN	M592	0.0166646	unbiased
233	3225	SPLEEN	M592	0	unbiased
234	3227	SPLEEN	M594	0	unbiased
235	3230	SPLEEN	M594	0	unbiased
236	3233	SPLEEN	M594	0.0210886	unbiased
237	3236	SPLEEN	M594	0	unbiased
238	3239	SPLEEN	M594	0.026556	unbiased
239	3242	SPLEEN	M594	0.033898	unbiased
240	3245	SPLEEN	M594	0.491911	unbiased
241	3248	SPLEEN	M594	0	unbiased
242	3251	SPLEEN	M594	0	unbiased
243	3254	SPLEEN	M594	0	unbiased
244	3257	SPLEEN	M594	0	unbiased
245	3260	SPLEEN	M594	0.011091	unbiased
246	3263	SPLEEN	M594	0.0852917	unbiased
247	3266	SPLEEN	M594	0	unbiased
248	3269	SPLEEN	M594	0.0260874	unbiased
249	3272	SPLEEN	M594	0	unbiased
250	3275	SPLEEN	M594	0	unbiased
251	3278	SPLEEN	M594	0	unbiased
252	3281	SPLEEN	M594	0	unbiased
253	3284	SPLEEN	M594	2.00498	unbiased
254	3287	SPLEEN	M594	0.0412399	unbiased
255	3290	SPLEEN	M594	0.0229631	unbiased
256	3293	SPLEEN	M594	0.0187454	unbiased
257	3296	SPLEEN	M594	0	unbiased
258	3299	SPLEEN	M594	0	unbiased
259	3302	SPLEEN	M594	0.026556	unbiased
260	3305	SPLEEN	M594	0.0151526	unbiased
261	3308	SPLEEN	M594	4.44173	unbiased
262	3311	SPLEEN	M594	0	unbiased
263	3314	SPLEEN	M594	0.0201513	unbiased
264	3317	SPLEEN	M594	0	unbiased
265	3320	SPLEEN	M594	0.028743	unbiased
266	3323	SPLEEN	M594	0	unbiased
267	3326	SPLEEN	M594	0.015465	unbiased
268	3329	SPLEEN	M594	0.0621723	unbiased
269	3332	SPLEEN	M594	0	unbiased
270	3335	SPLEEN	M594	0.140122	unbiased
271	3338	SPLEEN	M594	0	unbiased
272	3341	SPLEEN	M594	0	unbiased
273	3344	SPLEEN	M594	0	unbiased
274	3347	SPLEEN	M594	0.154494	unbiased
275	3350	SPLEEN	M594	0	unbiased
276	3353	SPLEEN	M594	0	unbiased
277	3356	SPLEEN	M594	0	unbiased
278	3359	SPLEEN	M594	0.0123407	unbiased
279	3362	SPLEEN	M594	0	unbiased
280	3365	SPLEEN	M594	0.0164022	unbiased
281	3368	SPLEEN	M594	3.65333	unbiased
282	3371	SPLEEN	M594	0.0168709	unbiased
283	3374	SPLEEN	M594	0.0192141	unbiased
284	3377	SPLEEN	M594	0.0198389	unbiased
285	3380	SPLEEN	M594	0.0262436	unbiased
286	3383	SPLEEN	M594	0	unbiased
287	3386	SPLEEN	M594	0.0268684	unbiased
288	3389	SPLEEN	M594	0	unbiased
289	3392	SPLEEN	M594	0	unbiased
290	3395	SPLEEN	M594	0.0593605	unbiased
291	3398	SPLEEN	M594	0	unbiased
292	3401	SPLEEN	M594	0	unbiased
293	3404	SPLEEN	M594	19.5357	unbiased
294	3407	SPLEEN	M594	0	unbiased
295	3410	SPLEEN	M594	0	unbiased
296	3413	SPLEEN	M594	0	unbiased
297	3416	SPLEEN	M594	0.0109348	unbiased
298	3419	SPLEEN	M594	0.013278	unbiased
299	3422	SPLEEN	M594	0	unbiased
300	3425	SPLEEN	M594	0.0879473	unbiased
301	3428	SPLEEN	M594	0.0114035	unbiased
302	3431	SPLEEN	M594	0.0835734	unbiased
303	3434	SPLEEN	M594	0.0971638	unbiased
304	3437	SPLEEN	M594	0	unbiased
305	3440	SPLEEN	M594	0	unbiased
306	3443	SPLEEN	M594	0	unbiased
307	3446	SPLEEN	M594	0.0642031	unbiased
308	3449	SPLEEN	M594	0	unbiased
309	3452	SPLEEN	M594	0	unbiased
310	3455	SPLEEN	M594	0	unbiased
311	3458	SPLEEN	M594	8.12177	unbiased
312	3461	SPLEEN	M594	0	unbiased
313	3464	SPLEEN	M594	0	unbiased
314	3467	SPLEEN	M594	0.0135904	unbiased
315	3470	SPLEEN	M594	0.0551428	unbiased
316	3473	SPLEEN	M594	0	unbiased
317	3476	SPLEEN	M594	0.0403027	unbiased
318	3479	SPLEEN	M594	0	unbiased
319	3482	SPLEEN	M594	0.0807616	unbiased
320	3485	SPLEEN	M594	0.0123407	unbiased
321	3488	SPLEEN	M594	0	unbiased
322	3491	SPLEEN	M594	0.104662	unbiased
323	3494	SPLEEN	M594	0	unbiased
324	3497	SPLEEN	M594	0	unbiased
325	3500	SPLEEN	M594	0.0712326	unbiased
326	3503	SPLEEN	M594	0	unbiased
327	3506	SPLEEN	M594	0.0823237	unbiased
328	3509	SPLEEN	M594	0	unbiased
329	3512	SPLEEN	M594	0	unbiased
330	3515	SPLEEN	M594	0	unbiased
331	3518	SPLEEN	M594	0.247283	unbiased
332	3521	SPLEEN	M594	0.0237442	unbiased
333	3524	SPLEEN	M594	20.822	organ_biased
334	3527	SPLEEN	M594	0.179175	unbiased
335	3530	SPLEEN	M594	0	unbiased
336	3533	SPLEEN	M594	0	unbiased
337	3536	SPLEEN	M594	0	unbiased
338	3539	SPLEEN	M594	0.171677	unbiased
339	3542	SPLEEN	M594	0	unbiased
340	3545	SPLEEN	M594	0	unbiased
341	3548	SPLEEN	M594	0.0140591	unbiased
342	3551	SPLEEN	M594	0.0120283	unbiased
343	3554	SPLEEN	M594	0	unbiased
344	3557	SPLEEN	M594	0.145746	unbiased
345	3560	SPLEEN	M594	0.500034	unbiased
346	3563	SPLEEN	M594	0.0893532	unbiased
347	3566	SPLEEN	M594	1.75098	unbiased
348	3569	SPLEEN	M594	0.45817	unbiased
349	3572	SPLEEN	M594	0.302582	unbiased
350	3575	SPLEEN	M594	0.0532683	unbiased
351	3578	SPLEEN	M594	0	unbiased
352	3581	SPLEEN	M594	0.0160898	unbiased
353	3584	SPLEEN	M594	0.011091	unbiased
354	3587	SPLEEN	M594	0.130125	unbiased
355	3590	SPLEEN	M594	0	unbiased
356	3593	SPLEEN	M594	0.0296803	unbiased
357	3596	SPLEEN	M594	0	unbiased
358	3599	SPLEEN	M594	0.013278	unbiased
359	3602	SPLEEN	M594	0	unbiased
360	3605	SPLEEN	M594	0.012497	unbiased
361	3608	SPLEEN	M594	0	unbiased
362	3611	SPLEEN	M594	0	unbiased
363	3614	SPLEEN	M594	0.0201513	unbiased
364	3617	SPLEEN	M594	0	unbiased
365	3620	SPLEEN	M594	0	unbiased
366	3623	SPLEEN	M594	0.013278	unbiased
367	3626	SPLEEN	M594	0	unbiased
368	3629	SPLEEN	M594	0	unbiased
369	3632	SPLEEN	M594	0.0145277	unbiased
370	3635	SPLEEN	M594	0	unbiased
371	3638	SPLEEN	M594	0	unbiased
372	3641	SPLEEN	M594	0	unbiased
373	3644	SPLEEN	M594	0	unbiased
374	3647	SPLEEN	M594	0.0306175	unbiased
375	3650	SPLEEN	M594	0.0106224	unbiased
376	3653	SPLEEN	M594	0.0303051	unbiased
377	3656	SPLEEN	M594	0	unbiased
378	3659	SPLEEN	M594	30.5863	unbiased
379	3662	SPLEEN	M594	0	unbiased
380	3665	SPLEEN	M594	0	unbiased
381	3668	SPLEEN	M594	0	unbiased
382	3671	SPLEEN	M594	0	unbiased
383	3674	SPLEEN	M594	0	unbiased
384	3677	SPLEEN	M594	0.392092	unbiased
385	3680	SPLEEN	M594	0.01031	unbiased
386	3683	SPLEEN	M594	0.0520186	unbiased
387	3686	SPLEEN	M594	0	unbiased
388	3689	SPLEEN	M594	0	unbiased
389	3692	SPLEEN	M594	0.0115597	unbiased
390	3695	SPLEEN	M594	0.115441	unbiased
391	3698	SPLEEN	M594	0	unbiased
392	3701	SPLEEN	M594	2.15479	unbiased
393	3704	SPLEEN	M594	0	unbiased
394	3707	SPLEEN	M594	0	unbiased
395	3710	SPLEEN	M594	0	unbiased
Fig 1i. Blood vs Ovary
	Unnamed: 0	organ	mouse_id	percent_abundance	label_name
0	2724	SPLEEN	M595	0	unbiased
1	2726	SPLEEN	M595	0	unbiased
2	2728	SPLEEN	M595	0	unbiased
3	2730	SPLEEN	M595	0	unbiased
4	2732	SPLEEN	M595	0	unbiased
5	2734	SPLEEN	M595	0	unbiased
6	2736	SPLEEN	M595	0	unbiased
7	2738	SPLEEN	M595	0	unbiased
8	2740	SPLEEN	M595	0	unbiased
9	2742	SPLEEN	M595	0	unbiased
10	2744	SPLEEN	M595	3.18757	unbiased
11	2746	SPLEEN	M595	0	unbiased
12	2748	SPLEEN	M595	0	unbiased
13	2750	SPLEEN	M595	0	unbiased
14	2752	SPLEEN	M595	5.44622	unbiased
15	2754	SPLEEN	M595	0	unbiased
16	2756	SPLEEN	M595	0	unbiased
17	2758	SPLEEN	M595	0	unbiased
18	2760	SPLEEN	M595	0	unbiased
19	2762	SPLEEN	M595	0	unbiased
20	2764	SPLEEN	M595	0	unbiased
21	2766	SPLEEN	M595	0	unbiased
22	2768	SPLEEN	M595	0	unbiased
23	2770	SPLEEN	M595	0	unbiased
24	2772	SPLEEN	M595	0.101521	unbiased
25	2774	SPLEEN	M595	0	unbiased
26	2776	SPLEEN	M595	0	unbiased
27	2778	SPLEEN	M595	0	unbiased
28	2780	SPLEEN	M595	0.155575	unbiased
29	2782	SPLEEN	M595	0	unbiased
30	2784	SPLEEN	M595	0	unbiased
31	2786	SPLEEN	M595	0	unbiased
32	2788	SPLEEN	M595	4.44867	unbiased
33	2790	SPLEEN	M595	0	unbiased
34	2792	SPLEEN	M595	0	unbiased
35	2794	SPLEEN	M595	0.0684873	unbiased
36	2796	SPLEEN	M595	0	unbiased
37	2798	SPLEEN	M595	0	unbiased
38	2800	SPLEEN	M595	1.50811	unbiased
39	2802	SPLEEN	M595	0.0396222	unbiased
40	2804	SPLEEN	M595	0	unbiased
41	2806	SPLEEN	M595	0	unbiased
42	2808	SPLEEN	M595	26.8266	unbiased
43	2810	SPLEEN	M595	0	unbiased
44	2812	SPLEEN	M595	0	unbiased
45	2814	SPLEEN	M595	0	unbiased
46	2816	SPLEEN	M595	0	unbiased
47	2818	SPLEEN	M595	0.0707283	unbiased
48	2820	SPLEEN	M595	0	unbiased
49	2822	SPLEEN	M595	0	unbiased
50	2824	SPLEEN	M595	0	unbiased
51	2826	SPLEEN	M595	0	unbiased
52	2828	SPLEEN	M595	0	unbiased
53	2830	SPLEEN	M595	0	unbiased
54	2832	SPLEEN	M595	0	unbiased
55	2834	SPLEEN	M595	0	unbiased
56	2836	SPLEEN	M595	9.52184	unbiased
57	2838	SPLEEN	M595	0	unbiased
58	2840	SPLEEN	M595	0	unbiased
59	2842	SPLEEN	M595	0	unbiased
60	2844	SPLEEN	M595	0	unbiased
61	2846	SPLEEN	M595	0.86138	unbiased
62	2848	SPLEEN	M595	0	unbiased
63	2850	SPLEEN	M595	0	blood_biased
64	2852	SPLEEN	M595	0	unbiased
65	2854	SPLEEN	M595	0	unbiased
66	2856	SPLEEN	M595	0	unbiased
67	2858	SPLEEN	M595	0	unbiased
68	2860	SPLEEN	M595	0	unbiased
69	2862	SPLEEN	M595	0	unbiased
70	2864	SPLEEN	M595	1.24483	unbiased
71	2866	SPLEEN	M595	0	unbiased
72	2868	SPLEEN	M595	6.93115	unbiased
73	2870	SPLEEN	M595	0	unbiased
74	2872	SPLEEN	M595	0	unbiased
75	2874	SPLEEN	M595	0	unbiased
76	2876	SPLEEN	M595	0	unbiased
77	2878	SPLEEN	M595	0	unbiased
78	2880	SPLEEN	M595	2.20195	unbiased
79	2882	SPLEEN	M595	0	unbiased
80	2884	SPLEEN	M595	0	unbiased
81	2886	SPLEEN	M595	0	unbiased
82	2888	SPLEEN	M595	0	unbiased
83	2890	SPLEEN	M595	0	unbiased
84	2892	SPLEEN	M595	0.052979	unbiased
85	2894	SPLEEN	M595	0	unbiased
86	2896	SPLEEN	M595	0	unbiased
87	2898	SPLEEN	M595	0	unbiased
88	2900	SPLEEN	M595	0	unbiased
89	2902	SPLEEN	M595	0	unbiased
90	2904	SPLEEN	M595	0	unbiased
91	2906	SPLEEN	M595	0	unbiased
92	2908	SPLEEN	M595	0	unbiased
93	2910	SPLEEN	M595	0	unbiased
94	2912	SPLEEN	M595	0	unbiased
95	2914	SPLEEN	M595	0	unbiased
96	2916	SPLEEN	M595	0	unbiased
97	2918	SPLEEN	M595	0	unbiased
98	2920	SPLEEN	M595	0	unbiased
99	2922	SPLEEN	M595	0	unbiased
100	2924	SPLEEN	M595	0	unbiased
101	2926	SPLEEN	M595	0.540861	unbiased
102	2928	SPLEEN	M595	35.896	organ_biased
103	2930	SPLEEN	M595	0	unbiased
104	2932	SPLEEN	M595	0	unbiased
105	2934	SPLEEN	M595	0	unbiased
106	2936	SPLEEN	M595	0	unbiased
107	2938	SPLEEN	M595	0.0351849	unbiased
108	2940	SPLEEN	M595	0	unbiased
109	2942	SPLEEN	M595	0	unbiased
110	2944	SPLEEN	M595	0	unbiased
111	2946	SPLEEN	M595	0	unbiased
112	2948	SPLEEN	M593	0	unbiased
113	2951	SPLEEN	M593	2.63975	unbiased
114	2954	SPLEEN	M593	0.0571943	unbiased
115	2957	SPLEEN	M593	2.78256	blood_biased
116	2960	SPLEEN	M593	0	unbiased
117	2963	SPLEEN	M593	0.283633	unbiased
118	2966	SPLEEN	M593	0	unbiased
119	2969	SPLEEN	M593	0.0467626	unbiased
120	2972	SPLEEN	M593	2.35018	unbiased
121	2975	SPLEEN	M593	0	unbiased
122	2978	SPLEEN	M593	0.0166367	unbiased
123	2981	SPLEEN	M593	0	unbiased
124	2984	SPLEEN	M593	0	unbiased
125	2987	SPLEEN	M593	0.0263489	unbiased
126	2990	SPLEEN	M593	0	unbiased
127	2993	SPLEEN	M593	19.8551	unbiased
128	2996	SPLEEN	M593	0	unbiased
129	2999	SPLEEN	M593	0.0778778	unbiased
130	3002	SPLEEN	M593	0	unbiased
131	3005	SPLEEN	M593	5.66358	unbiased
132	3008	SPLEEN	M593	0.264479	unbiased
133	3011	SPLEEN	M593	0.091367	unbiased
134	3014	SPLEEN	M593	0.0499101	unbiased
135	3017	SPLEEN	M593	25.4162	organ_biased
136	3020	SPLEEN	M593	0.0120504	unbiased
137	3023	SPLEEN	M593	0.382374	unbiased
138	3026	SPLEEN	M593	0	unbiased
139	3029	SPLEEN	M593	0	unbiased
140	3032	SPLEEN	M593	0	unbiased
141	3035	SPLEEN	M593	0	unbiased
142	3038	SPLEEN	M593	0.193345	unbiased
143	3041	SPLEEN	M593	39.0825	organ_biased
144	3044	SPLEEN	M593	0	unbiased
145	3047	SPLEEN	M593	0	unbiased
146	3050	SPLEEN	M593	0	unbiased
147	3053	SPLEEN	M592	0	unbiased
148	3055	SPLEEN	M592	0	unbiased
149	3057	SPLEEN	M592	0	unbiased
150	3059	SPLEEN	M592	0	unbiased
151	3061	SPLEEN	M592	0	unbiased
152	3063	SPLEEN	M592	0	unbiased
153	3065	SPLEEN	M592	0	unbiased
154	3067	SPLEEN	M592	4.39545	unbiased
155	3069	SPLEEN	M592	0	unbiased
156	3071	SPLEEN	M592	0	unbiased
157	3073	SPLEEN	M592	0.0293842	unbiased
158	3075	SPLEEN	M592	0	unbiased
159	3077	SPLEEN	M592	0	unbiased
160	3079	SPLEEN	M592	7.2936	unbiased
161	3081	SPLEEN	M592	0	unbiased
162	3083	SPLEEN	M592	0	unbiased
163	3085	SPLEEN	M592	0	unbiased
164	3087	SPLEEN	M592	0	unbiased
165	3089	SPLEEN	M592	0	unbiased
166	3091	SPLEEN	M592	0	unbiased
167	3093	SPLEEN	M592	0.160933	unbiased
168	3095	SPLEEN	M592	0	unbiased
169	3097	SPLEEN	M592	0	unbiased
170	3099	SPLEEN	M592	0.144812	unbiased
171	3101	SPLEEN	M592	0	unbiased
172	3103	SPLEEN	M592	3.61799	unbiased
173	3105	SPLEEN	M592	0.156035	unbiased
174	3107	SPLEEN	M592	0	unbiased
175	3109	SPLEEN	M592	0	unbiased
176	3111	SPLEEN	M592	0.289556	unbiased
177	3113	SPLEEN	M592	0	unbiased
178	3115	SPLEEN	M592	25.7815	organ_biased
179	3117	SPLEEN	M592	0	unbiased
180	3119	SPLEEN	M592	0.192493	unbiased
181	3121	SPLEEN	M592	0	unbiased
182	3123	SPLEEN	M592	0.0101348	unbiased
183	3125	SPLEEN	M592	0	unbiased
184	3127	SPLEEN	M592	0	unbiased
185	3129	SPLEEN	M592	0	unbiased
186	3131	SPLEEN	M592	0	unbiased
187	3133	SPLEEN	M592	7.29163	unbiased
188	3135	SPLEEN	M592	0	unbiased
189	3137	SPLEEN	M592	0	unbiased
190	3139	SPLEEN	M592	0.025303	unbiased
191	3141	SPLEEN	M592	0	blood_biased
192	3143	SPLEEN	M592	0	unbiased
193	3145	SPLEEN	M592	0	unbiased
194	3147	SPLEEN	M592	0	unbiased
195	3149	SPLEEN	M592	0	unbiased
196	3151	SPLEEN	M592	0	unbiased
197	3153	SPLEEN	M592	0.269763	unbiased
198	3155	SPLEEN	M592	10.8655	unbiased
199	3157	SPLEEN	M592	0	unbiased
200	3159	SPLEEN	M592	0	unbiased
201	3161	SPLEEN	M592	0	unbiased
202	3163	SPLEEN	M592	0	unbiased
203	3165	SPLEEN	M592	0	unbiased
204	3167	SPLEEN	M592	1.56716	unbiased
205	3169	SPLEEN	M592	0	unbiased
206	3171	SPLEEN	M592	0.0133997	unbiased
207	3173	SPLEEN	M592	0	unbiased
208	3175	SPLEEN	M592	0	unbiased
209	3177	SPLEEN	M592	0	unbiased
210	3179	SPLEEN	M592	0	unbiased
211	3181	SPLEEN	M592	0	unbiased
212	3183	SPLEEN	M592	0	unbiased
213	3185	SPLEEN	M592	0.192357	unbiased
214	3187	SPLEEN	M592	0	unbiased
215	3189	SPLEEN	M592	0	unbiased
216	3191	SPLEEN	M592	0	unbiased
217	3193	SPLEEN	M592	0	unbiased
218	3195	SPLEEN	M592	0	unbiased
219	3197	SPLEEN	M592	0	unbiased
220	3199	SPLEEN	M592	0	unbiased
221	3201	SPLEEN	M592	0	unbiased
222	3203	SPLEEN	M592	0	unbiased
223	3205	SPLEEN	M592	0	unbiased
224	3207	SPLEEN	M592	0.0231944	unbiased
225	3209	SPLEEN	M592	36.6849	organ_biased
226	3211	SPLEEN	M592	0	unbiased
227	3213	SPLEEN	M592	0	unbiased
228	3215	SPLEEN	M592	0	unbiased
229	3217	SPLEEN	M592	0	unbiased
230	3219	SPLEEN	M592	0	unbiased
231	3221	SPLEEN	M592	0	unbiased
232	3223	SPLEEN	M592	0.0166646	unbiased
233	3225	SPLEEN	M592	0	unbiased
234	3227	SPLEEN	M594	0	unbiased
235	3230	SPLEEN	M594	0	unbiased
236	3233	SPLEEN	M594	0.0210886	unbiased
237	3236	SPLEEN	M594	0	unbiased
238	3239	SPLEEN	M594	0.026556	unbiased
239	3242	SPLEEN	M594	0.033898	unbiased
240	3245	SPLEEN	M594	0.491911	unbiased
241	3248	SPLEEN	M594	0	unbiased
242	3251	SPLEEN	M594	0	unbiased
243	3254	SPLEEN	M594	0	unbiased
244	3257	SPLEEN	M594	0	unbiased
245	3260	SPLEEN	M594	0.011091	unbiased
246	3263	SPLEEN	M594	0.0852917	unbiased
247	3266	SPLEEN	M594	0	unbiased
248	3269	SPLEEN	M594	0.0260874	unbiased
249	3272	SPLEEN	M594	0	unbiased
250	3275	SPLEEN	M594	0	unbiased
251	3278	SPLEEN	M594	0	unbiased
252	3281	SPLEEN	M594	0	unbiased
253	3284	SPLEEN	M594	2.00498	unbiased
254	3287	SPLEEN	M594	0.0412399	unbiased
255	3290	SPLEEN	M594	0.0229631	unbiased
256	3293	SPLEEN	M594	0.0187454	unbiased
257	3296	SPLEEN	M594	0	unbiased
258	3299	SPLEEN	M594	0	unbiased
259	3302	SPLEEN	M594	0.026556	unbiased
260	3305	SPLEEN	M594	0.0151526	unbiased
261	3308	SPLEEN	M594	4.44173	unbiased
262	3311	SPLEEN	M594	0	unbiased
263	3314	SPLEEN	M594	0.0201513	unbiased
264	3317	SPLEEN	M594	0	unbiased
265	3320	SPLEEN	M594	0.028743	unbiased
266	3323	SPLEEN	M594	0	unbiased
267	3326	SPLEEN	M594	0.015465	unbiased
268	3329	SPLEEN	M594	0.0621723	unbiased
269	3332	SPLEEN	M594	0	unbiased
270	3335	SPLEEN	M594	0.140122	unbiased
271	3338	SPLEEN	M594	0	unbiased
272	3341	SPLEEN	M594	0	unbiased
273	3344	SPLEEN	M594	0	unbiased
274	3347	SPLEEN	M594	0.154494	unbiased
275	3350	SPLEEN	M594	0	unbiased
276	3353	SPLEEN	M594	0	unbiased
277	3356	SPLEEN	M594	0	unbiased
278	3359	SPLEEN	M594	0.0123407	unbiased
279	3362	SPLEEN	M594	0	unbiased
280	3365	SPLEEN	M594	0.0164022	unbiased
281	3368	SPLEEN	M594	3.65333	unbiased
282	3371	SPLEEN	M594	0.0168709	unbiased
283	3374	SPLEEN	M594	0.0192141	unbiased
284	3377	SPLEEN	M594	0.0198389	unbiased
285	3380	SPLEEN	M594	0.0262436	unbiased
286	3383	SPLEEN	M594	0	unbiased
287	3386	SPLEEN	M594	0.0268684	unbiased
288	3389	SPLEEN	M594	0	unbiased
289	3392	SPLEEN	M594	0	unbiased
290	3395	SPLEEN	M594	0.0593605	unbiased
291	3398	SPLEEN	M594	0	unbiased
292	3401	SPLEEN	M594	0	unbiased
293	3404	SPLEEN	M594	19.5357	unbiased
294	3407	SPLEEN	M594	0	unbiased
295	3410	SPLEEN	M594	0	unbiased
296	3413	SPLEEN	M594	0	unbiased
297	3416	SPLEEN	M594	0.0109348	unbiased
298	3419	SPLEEN	M594	0.013278	unbiased
299	3422	SPLEEN	M594	0	unbiased
300	3425	SPLEEN	M594	0.0879473	unbiased
301	3428	SPLEEN	M594	0.0114035	unbiased
302	3431	SPLEEN	M594	0.0835734	unbiased
303	3434	SPLEEN	M594	0.0971638	unbiased
304	3437	SPLEEN	M594	0	unbiased
305	3440	SPLEEN	M594	0	unbiased
306	3443	SPLEEN	M594	0	unbiased
307	3446	SPLEEN	M594	0.0642031	unbiased
308	3449	SPLEEN	M594	0	unbiased
309	3452	SPLEEN	M594	0	unbiased
310	3455	SPLEEN	M594	0	unbiased
311	3458	SPLEEN	M594	8.12177	unbiased
312	3461	SPLEEN	M594	0	unbiased
313	3464	SPLEEN	M594	0	unbiased
314	3467	SPLEEN	M594	0.0135904	unbiased
315	3470	SPLEEN	M594	0.0551428	unbiased
316	3473	SPLEEN	M594	0	unbiased
317	3476	SPLEEN	M594	0.0403027	unbiased
318	3479	SPLEEN	M594	0	unbiased
319	3482	SPLEEN	M594	0.0807616	unbiased
320	3485	SPLEEN	M594	0.0123407	unbiased
321	3488	SPLEEN	M594	0	unbiased
322	3491	SPLEEN	M594	0.104662	unbiased
323	3494	SPLEEN	M594	0	unbiased
324	3497	SPLEEN	M594	0	unbiased
325	3500	SPLEEN	M594	0.0712326	unbiased
326	3503	SPLEEN	M594	0	unbiased
327	3506	SPLEEN	M594	0.0823237	unbiased
328	3509	SPLEEN	M594	0	unbiased
329	3512	SPLEEN	M594	0	unbiased
330	3515	SPLEEN	M594	0	unbiased
331	3518	SPLEEN	M594	0.247283	unbiased
332	3521	SPLEEN	M594	0.0237442	unbiased
333	3524	SPLEEN	M594	20.822	organ_biased
334	3527	SPLEEN	M594	0.179175	unbiased
335	3530	SPLEEN	M594	0	unbiased
336	3533	SPLEEN	M594	0	unbiased
337	3536	SPLEEN	M594	0	unbiased
338	3539	SPLEEN	M594	0.171677	unbiased
339	3542	SPLEEN	M594	0	unbiased
340	3545	SPLEEN	M594	0	unbiased
341	3548	SPLEEN	M594	0.0140591	unbiased
342	3551	SPLEEN	M594	0.0120283	unbiased
343	3554	SPLEEN	M594	0	unbiased
344	3557	SPLEEN	M594	0.145746	unbiased
345	3560	SPLEEN	M594	0.500034	unbiased
346	3563	SPLEEN	M594	0.0893532	unbiased
347	3566	SPLEEN	M594	1.75098	unbiased
348	3569	SPLEEN	M594	0.45817	unbiased
349	3572	SPLEEN	M594	0.302582	unbiased
350	3575	SPLEEN	M594	0.0532683	unbiased
351	3578	SPLEEN	M594	0	unbiased
352	3581	SPLEEN	M594	0.0160898	unbiased
353	3584	SPLEEN	M594	0.011091	unbiased
354	3587	SPLEEN	M594	0.130125	unbiased
355	3590	SPLEEN	M594	0	unbiased
356	3593	SPLEEN	M594	0.0296803	unbiased
357	3596	SPLEEN	M594	0	unbiased
358	3599	SPLEEN	M594	0.013278	unbiased
359	3602	SPLEEN	M594	0	unbiased
360	3605	SPLEEN	M594	0.012497	unbiased
361	3608	SPLEEN	M594	0	unbiased
362	3611	SPLEEN	M594	0	unbiased
363	3614	SPLEEN	M594	0.0201513	unbiased
364	3617	SPLEEN	M594	0	unbiased
365	3620	SPLEEN	M594	0	unbiased
366	3623	SPLEEN	M594	0.013278	unbiased
367	3626	SPLEEN	M594	0	unbiased
368	3629	SPLEEN	M594	0	unbiased
369	3632	SPLEEN	M594	0.0145277	unbiased
370	3635	SPLEEN	M594	0	unbiased
371	3638	SPLEEN	M594	0	unbiased
372	3641	SPLEEN	M594	0	unbiased
373	3644	SPLEEN	M594	0	unbiased
374	3647	SPLEEN	M594	0.0306175	unbiased
375	3650	SPLEEN	M594	0.0106224	unbiased
376	3653	SPLEEN	M594	0.0303051	unbiased
377	3656	SPLEEN	M594	0	unbiased
378	3659	SPLEEN	M594	30.5863	unbiased
379	3662	SPLEEN	M594	0	unbiased
380	3665	SPLEEN	M594	0	unbiased
381	3668	SPLEEN	M594	0	unbiased
382	3671	SPLEEN	M594	0	unbiased
383	3674	SPLEEN	M594	0	unbiased
384	3677	SPLEEN	M594	0.392092	unbiased
385	3680	SPLEEN	M594	0.01031	unbiased
386	3683	SPLEEN	M594	0.0520186	unbiased
387	3686	SPLEEN	M594	0	unbiased
388	3689	SPLEEN	M594	0	unbiased
389	3692	SPLEEN	M594	0.0115597	unbiased
390	3695	SPLEEN	M594	0.115441	unbiased
391	3698	SPLEEN	M594	0	unbiased
392	3701	SPLEEN	M594	2.15479	unbiased
393	3704	SPLEEN	M594	0	unbiased
394	3707	SPLEEN	M594	0	unbiased
395	3710	SPLEEN	M594	0	unbiased

## Sheet: fig_1j
Fig 1j.
	Unnamed: 0	code	CBC	gene_id	expression	label_name	label_int	replicate	passage	gene_name	fold_change
0	0	CTGATCTGAGTGCGGCGATCTATCTTATATAGAAGATCGGAAGAGCTCGT	AAACCTGAGTGACTCT	ENSG00000103121	0	blood_biased	1	HCT2	2	CMC2	-1.43589
1	1	CTGATCTGAGTGCGGCGATCTATCTTATATAGAAGATCGGAAGAGCTCGT	AGGGTGATCTTTAGGG	ENSG00000103121	1.42615	blood_biased	1	HCT2	2	CMC2	-1.43589
2	2	CTGATCTGAGTGCGGCGATCTATCTTATATAGAAGATCGGAAGAGCTCGT	TTCTCAATCCACGAAT	ENSG00000103121	0	blood_biased	1	HCT2	2	CMC2	-1.43589
3	3	CTGATCTGAGTGCGGCGATCTATCTTATATAGAAGATCGGAAGAGCTCGT	AAATGCCAGTAGGTGC	ENSG00000103121	1.72544	blood_biased	1	HCT2	2	CMC2	-1.43589
4	4	CTGATCTGAGTGCGGCGATCTATCTTATATAGAAGATCGGAAGAGCTCGT	CACACTCGTATATCCG	ENSG00000103121	1.1087	blood_biased	1	HCT2	2	CMC2	-1.43589
5	5	CTGATCTGAGTGCGGCGATCTATCTTATATAGAAGATCGGAAGAGCTCGT	TCTCTAAGTACTTAGC	ENSG00000103121	1.20161	blood_biased	1	HCT2	2	CMC2	-1.43589
6	6	CTGATCTGAGTGCGGCGATCTATCTTATATAGAAGATCGGAAGAGCTCGT	CCTCAGTCACAGGAGT	ENSG00000103121	0	blood_biased	1	HCT2	2	CMC2	-1.43589
7	7	CTGATCTGAGTGCGGCGATCTATCTTATATAGAAGATCGGAAGAGCTCGT	GCAATCATCATTGCCC	ENSG00000103121	1.34127	blood_biased	1	HCT2	2	CMC2	-1.43589
8	8	CTGATCTGAGTGCGGCGATCTATCTTATATAGAAGATCGGAAGAGCTCGT	CGGACTGGTGCCTGCA	ENSG00000103121	0.813822	blood_biased	1	HCT2	2	CMC2	-1.43589
9	9	CTGATCTGAGTGCGGCGATCTATCTTATATAGAAGATCGGAAGAGCTCGT	ACGGGCTAGATAGTCA	ENSG00000103121	0	blood_biased	1	HCT2	2	CMC2	-1.43589
10	10	CTGATCTGAGTGCGGCGATCTATCTTATATAGAAGATCGGAAGAGCTCGT	CCCTCCTTCATTCACT	ENSG00000103121	0	blood_biased	1	HCT2	2	CMC2	-1.43589
11	11	CTGATCTGAGTGCGGCGATCTATCTTATATAGAAGATCGGAAGAGCTCGT	ACATCAGTCTGTACGA	ENSG00000103121	0.70375	blood_biased	1	HCT2	2	CMC2	-1.43589
12	12	CTGATCTGAGTGCGGCGATCTATCTTATATAGAAGATCGGAAGAGCTCGT	GTAACGTTCTGAAAGA	ENSG00000103121	0	blood_biased	1	HCT2	2	CMC2	-1.43589
13	13	CTGATCTGAGTGCGGCGATCTATCTTATATAGAAGATCGGAAGAGCTCGT	TAAGTGCCAAGGGTCA	ENSG00000103121	0	blood_biased	1	HCT2	2	CMC2	-1.43589
14	14	CTGATCTGAGTGCGGCGATCTATCTTATATAGAAGATCGGAAGAGCTCGT	GGCTCGAAGCCAGTAG	ENSG00000103121	1.71724	blood_biased	1	HCT2	2	CMC2	-1.43589
15	15	CTGATCTGAGTGCGGCGATCTATCTTATATAGAAGATCGGAAGAGCTCGT	ACACTGAGTATCACCA	ENSG00000103121	0	blood_biased	1	HCT2	2	CMC2	-1.43589
16	16	CTGATCTGAGTGCGGCGATCTATCTTATATAGAAGATCGGAAGAGCTCGT	TTTGTCAGTGTTGGGA	ENSG00000103121	0	blood_biased	1	HCT2	2	CMC2	-1.43589
17	17	CTGATCGTAGATCTCTTGGATCATTCTTATACCAGATCGGAAGAGCTCGT	TACCTATGTGTTTGGT	ENSG00000103121	2.09826	organ_biased	0	HCT2	2	CMC2	-1.43589
18	18	CTGATCTGAGTGCGGCGATCTATCTTATATAGAAGATCGGAAGAGCTCGT	CGTCACTTCATGGTCA	ENSG00000103121	1.00581	blood_biased	1	HCT3	2	CMC2	-1.43589
19	19	CTGATCTGAGTGCGGCGATCTATCTTATATAGAAGATCGGAAGAGCTCGT	GTTCGGGCATCCTTGC	ENSG00000103121	0.645167	blood_biased	1	HCT3	2	CMC2	-1.43589
20	20	CTGATCTGAGTGCGGCGATCTATCTTATATAGAAGATCGGAAGAGCTCGT	AGCGTCGGTCCGTGAC	ENSG00000103121	0.750048	blood_biased	1	HCT3	2	CMC2	-1.43589
21	21	CTGATCTGAGTGCGGCGATCTATCTTATATAGAAGATCGGAAGAGCTCGT	AATCCAGTCCAGTATG	ENSG00000103121	1.32007	blood_biased	1	HCT3	2	CMC2	-1.43589
22	22	CTGATCTGAGTGCGGCGATCTATCTTATATAGAAGATCGGAAGAGCTCGT	TCGTAGATCAACGAAA	ENSG00000103121	0	blood_biased	1	HCT3	2	CMC2	-1.43589
23	23	CTGATCTGAGTGCGGCGATCTATCTTATATAGAAGATCGGAAGAGCTCGT	TGAGAGGCACAAGACG	ENSG00000103121	0	blood_biased	1	HCT3	2	CMC2	-1.43589
24	24	CTGATCTGAGTGCGGCGATCTATCTTATATAGAAGATCGGAAGAGCTCGT	CACAGTATCGGTGTTA	ENSG00000103121	0	blood_biased	1	HCT3	2	CMC2	-1.43589
25	25	CTGATCTGAGTGCGGCGATCTATCTTATATAGAAGATCGGAAGAGCTCGT	GGGCACTCATTCCTGC	ENSG00000103121	0	blood_biased	1	HCT3	2	CMC2	-1.43589
26	26	CTGATCTGAGTGCGGCGATCTATCTTATATAGAAGATCGGAAGAGCTCGT	TGCCCATTCTGTGCAA	ENSG00000103121	0	blood_biased	1	HCT3	2	CMC2	-1.43589
27	27	CTGATCTGAGTGCGGCGATCTATCTTATATAGAAGATCGGAAGAGCTCGT	AAAGCAACACCTCGTT	ENSG00000103121	0.805797	blood_biased	1	HCT3	2	CMC2	-1.43589
28	28	CTGATCTGAGTGCGGCGATCTATCTTATATAGAAGATCGGAAGAGCTCGT	ACACTGACACAGGCCT	ENSG00000103121	0.750607	blood_biased	1	HCT3	2	CMC2	-1.43589
29	29	CTGATCTGAGTGCGGCGATCTATCTTATATAGAAGATCGGAAGAGCTCGT	CAGTCCTAGCTATGCT	ENSG00000103121	0	blood_biased	1	HCT3	2	CMC2	-1.43589
30	30	CTGATCTGAGTGCGGCGATCTATCTTATATAGAAGATCGGAAGAGCTCGT	GTATTCTAGACAAAGG	ENSG00000103121	0	blood_biased	1	HCT3	2	CMC2	-1.43589
31	31	CTGATCTGAGTGCGGCGATCTATCTTATATAGAAGATCGGAAGAGCTCGT	GTAACTGAGGCTCAGA	ENSG00000103121	2.14557	blood_biased	1	HCT3	2	CMC2	-1.43589
32	32	CTGATCTGAGTGCGGCGATCTATCTTATATAGAAGATCGGAAGAGCTCGT	TCGGTAAGTCTCCACT	ENSG00000103121	0	blood_biased	1	HCT3	2	CMC2	-1.43589
33	33	CTGATCTGAGTGCGGCGATCTATCTTATATAGAAGATCGGAAGAGCTCGT	CGGACTGGTTGGTAAA	ENSG00000103121	0	blood_biased	1	HCT3	2	CMC2	-1.43589
34	34	CTGATCTGAGTGCGGCGATCTATCTTATATAGAAGATCGGAAGAGCTCGT	AACACGTTCGCCAAAT	ENSG00000103121	1.56317	blood_biased	1	HCT3	2	CMC2	-1.43589
35	35	CTGATCTGAGTGCGGCGATCTATCTTATATAGAAGATCGGAAGAGCTCGT	TGACTAGTCATGTGGT	ENSG00000103121	0	blood_biased	1	HCT3	2	CMC2	-1.43589
36	36	CTGATCTGAGTGCGGCGATCTATCTTATATAGAAGATCGGAAGAGCTCGT	TAAGCGTAGGACACCA	ENSG00000103121	0	blood_biased	1	HCT3	2	CMC2	-1.43589
37	37	CTGATCTGAGTGCGGCGATCTATCTTATATAGAAGATCGGAAGAGCTCGT	GGGTTGCTCGTGACAT	ENSG00000103121	0	blood_biased	1	HCT3	2	CMC2	-1.43589
38	38	CTGATCTGAGTGCGGCGATCTATCTTATATAGAAGATCGGAAGAGCTCGT	TCATTACCATCCTAGA	ENSG00000103121	0.741963	blood_biased	1	HCT3	2	CMC2	-1.43589
39	39	CTGATCTGAGTGCGGCGATCTATCTTATATAGAAGATCGGAAGAGCTCGT	TCTCATAAGGCGACAT	ENSG00000103121	1.62186	blood_biased	1	HCT3	2	CMC2	-1.43589
40	40	CTGATCTGAGTGCGGCGATCTATCTTATATAGAAGATCGGAAGAGCTCGT	CTACGTCCAGCAGTTT	ENSG00000103121	0	blood_biased	1	HCT3	2	CMC2	-1.43589
41	41	CTGATCTGAGTGCGGCGATCTATCTTATATAGAAGATCGGAAGAGCTCGT	AGTCTTTCACACGCTG	ENSG00000103121	0	blood_biased	1	HCT3	2	CMC2	-1.43589
42	42	CTGATCTGAGTGCGGCGATCTATCTTATATAGAAGATCGGAAGAGCTCGT	GCATACAAGCTCCTTC	ENSG00000103121	0	blood_biased	1	HCT3	2	CMC2	-1.43589
43	43	CTGATCTGAGTGCGGCGATCTATCTTATATAGAAGATCGGAAGAGCTCGT	GCTGGGTGTAAGAGAG	ENSG00000103121	1.58848	blood_biased	1	HCT3	2	CMC2	-1.43589
44	44	CTGATCTGAGTGCGGCGATCTATCTTATATAGAAGATCGGAAGAGCTCGT	CTGCCTAGTCGTCTTC	ENSG00000103121	0.743526	blood_biased	1	HCT3	2	CMC2	-1.43589
45	45	CTGATCTGAGTGCGGCGATCTATCTTATATAGAAGATCGGAAGAGCTCGT	CGTGTCTTCCCAAGTA	ENSG00000103121	1.33527	blood_biased	1	HCT3	2	CMC2	-1.43589
46	46	CTGATCTGAGTGCGGCGATCTATCTTATATAGAAGATCGGAAGAGCTCGT	TTGCGTCCAGCCAATT	ENSG00000103121	0	blood_biased	1	HCT3	2	CMC2	-1.43589
47	47	CTGATCTGAGTGCGGCGATCTATCTTATATAGAAGATCGGAAGAGCTCGT	AGCTTGAAGGCTCATT	ENSG00000103121	0.81227	blood_biased	1	HCT3	2	CMC2	-1.43589
48	48	CTGATCTGAGTGCGGCGATCTATCTTATATAGAAGATCGGAAGAGCTCGT	CAGCCGACAAGCCGCT	ENSG00000103121	1.37135	blood_biased	1	HCT3	2	CMC2	-1.43589
49	49	CTGATCTGAGTGCGGCGATCTATCTTATATAGAAGATCGGAAGAGCTCGT	CCGGTAGAGTCGCCGT	ENSG00000103121	1.42267	blood_biased	1	HCT3	2	CMC2	-1.43589
50	50	CTGATCTGAGTGCGGCGATCTATCTTATATAGAAGATCGGAAGAGCTCGT	TTCGAAGAGGGAAACA	ENSG00000103121	1.12839	blood_biased	1	HCT3	2	CMC2	-1.43589
51	51	CTGATCTGAGTGCGGCGATCTATCTTATATAGAAGATCGGAAGAGCTCGT	CAACCTCCAAAGGAAG	ENSG00000103121	0	blood_biased	1	HCT3	2	CMC2	-1.43589
52	52	CTGATCTGAGTGCGGCGATCTATCTTATATAGAAGATCGGAAGAGCTCGT	GATCGATCAGCTATTG	ENSG00000103121	0.649747	blood_biased	1	HCT3	2	CMC2	-1.43589
53	53	CTGATCTGAGTGCGGCGATCTATCTTATATAGAAGATCGGAAGAGCTCGT	ATTACTCGTCGTTGTA	ENSG00000103121	0	blood_biased	1	HCT3	2	CMC2	-1.43589
54	54	CTGATCTGAGTGCGGCGATCTATCTTATATAGAAGATCGGAAGAGCTCGT	ACACCCTAGATGTGTA	ENSG00000103121	1.99574	blood_biased	1	HCT3	2	CMC2	-1.43589
55	55	CTGATCTGAGTGCGGCGATCTATCTTATATAGAAGATCGGAAGAGCTCGT	CGTCTACGTGTGACCC	ENSG00000103121	1.21872	blood_biased	1	HCT3	2	CMC2	-1.43589
56	56	CTGATCTGAGTGCGGCGATCTATCTTATATAGAAGATCGGAAGAGCTCGT	TGCCCATCAAGTCTAC	ENSG00000103121	1.3923	blood_biased	1	HCT3	2	CMC2	-1.43589
57	57	CTGATCTGAGTGCGGCGATCTATCTTATATAGAAGATCGGAAGAGCTCGT	GACCTGGAGGGTGTGT	ENSG00000103121	0	blood_biased	1	HCT3	2	CMC2	-1.43589
58	58	CTGATCTGAGTGCGGCGATCTATCTTATATAGAAGATCGGAAGAGCTCGT	TAGCCGGAGAAGATTC	ENSG00000103121	1.21048	blood_biased	1	HCT3	2	CMC2	-1.43589
59	59	CTGATCTGAGTGCGGCGATCTATCTTATATAGAAGATCGGAAGAGCTCGT	CCCAGTTAGATAGCAT	ENSG00000103121	0	blood_biased	1	HCT3	2	CMC2	-1.43589
60	60	CTGATCTGAGTGCGGCGATCTATCTTATATAGAAGATCGGAAGAGCTCGT	GCTGGGTAGGGATACC	ENSG00000103121	0	blood_biased	1	HCT3	2	CMC2	-1.43589
61	61	CTGATCTGAGTGCGGCGATCTATCTTATATAGAAGATCGGAAGAGCTCGT	GCACTCTAGACAGACC	ENSG00000103121	0	blood_biased	1	HCT3	2	CMC2	-1.43589
62	62	CTGATCTGAGTGCGGCGATCTATCTTATATAGAAGATCGGAAGAGCTCGT	TGCCCATAGAGGTAGA	ENSG00000103121	0.788584	blood_biased	1	HCT3	2	CMC2	-1.43589
63	63	CTGATCTGAGTGCGGCGATCTATCTTATATAGAAGATCGGAAGAGCTCGT	TACGGGCCATCCCACT	ENSG00000103121	1.36058	blood_biased	1	HCT3	2	CMC2	-1.43589
64	64	CTGATCTGAGTGCGGCGATCTATCTTATATAGAAGATCGGAAGAGCTCGT	TCAGGTAAGCACCGTC	ENSG00000103121	0	blood_biased	1	HCT3	2	CMC2	-1.43589
65	65	CTGATCTGAGTGCGGCGATCTATCTTATATAGAAGATCGGAAGAGCTCGT	AAGTCTGAGGCCATAG	ENSG00000103121	1.55225	blood_biased	1	HCT3	2	CMC2	-1.43589
66	66	CTGATCTGAGTGCGGCGATCTATCTTATATAGAAGATCGGAAGAGCTCGT	CACACAATCAATACCG	ENSG00000103121	1.26886	blood_biased	1	HCT3	2	CMC2	-1.43589
67	67	CTGATCTGAGTGCGGCGATCTATCTTATATAGAAGATCGGAAGAGCTCGT	ATAACGCAGGAGTACC	ENSG00000103121	0	blood_biased	1	HCT3	2	CMC2	-1.43589
68	68	CTGATCTGAGTGCGGCGATCTATCTTATATAGAAGATCGGAAGAGCTCGT	TTTGTCAGTCTGCGGT	ENSG00000103121	0.639699	blood_biased	1	HCT3	2	CMC2	-1.43589
69	69	CTGATCTGAGTGCGGCGATCTATCTTATATAGAAGATCGGAAGAGCTCGT	CAGCTGGCAGGTGCCT	ENSG00000103121		blood_biased	1	HCT3	2	CMC2	-1.43589
70	70	CTGATCTGAGTGCGGCGATCTATCTTATATAGAAGATCGGAAGAGCTCGT	AGTAGTCTCAGGTTCA	ENSG00000103121	0	blood_biased	1	HCT3	2	CMC2	-1.43589
71	71	CTGATCTGAGTGCGGCGATCTATCTTATATAGAAGATCGGAAGAGCTCGT	CCTATTAGTGTGGCTC	ENSG00000103121	1.83674	blood_biased	1	HCT3	2	CMC2	-1.43589
72	72	CTGATCTGAGTGCGGCGATCTATCTTATATAGAAGATCGGAAGAGCTCGT	TTGGCAAGTCACTTCC	ENSG00000103121	0.659813	blood_biased	1	HCT3	2	CMC2	-1.43589
73	73	CTGATCTGAGTGCGGCGATCTATCTTATATAGAAGATCGGAAGAGCTCGT	ACGGAGAGTTGGTTTG	ENSG00000103121	0	blood_biased	1	HCT3	2	CMC2	-1.43589
74	74	CTGATCTGAGTGCGGCGATCTATCTTATATAGAAGATCGGAAGAGCTCGT	ATTCTACAGACAAGCC	ENSG00000103121	0.591381	blood_biased	1	HCT3	2	CMC2	-1.43589
75	75	CTGATCTGAGTGCGGCGATCTATCTTATATAGAAGATCGGAAGAGCTCGT	ATTGGTGTCTTGCATT	ENSG00000103121	1.1596	blood_biased	1	HCT3	2	CMC2	-1.43589
76	76	CTGATCTGAGTGCGGCGATCTATCTTATATAGAAGATCGGAAGAGCTCGT	TGACGGCCAATAACGA	ENSG00000103121	0	blood_biased	1	HCT3	2	CMC2	-1.43589
77	77	CTGATCTGAGTGCGGCGATCTATCTTATATAGAAGATCGGAAGAGCTCGT	CTTGGCTGTCCAACTA	ENSG00000103121	0	blood_biased	1	HCT3	2	CMC2	-1.43589
78	78	CTGATCTGAGTGCGGCGATCTATCTTATATAGAAGATCGGAAGAGCTCGT	ACGGGTCCACTATCTT	ENSG00000103121	0	blood_biased	1	HCT3	2	CMC2	-1.43589
79	79	CTGATCTGAGTGCGGCGATCTATCTTATATAGAAGATCGGAAGAGCTCGT	AGGGATGGTCCAGTGC	ENSG00000103121	0	blood_biased	1	HCT3	2	CMC2	-1.43589
80	80	CTGATCTGAGTGCGGCGATCTATCTTATATAGAAGATCGGAAGAGCTCGT	GAGCAGAAGCTCCTCT	ENSG00000103121	0	blood_biased	1	HCT3	2	CMC2	-1.43589
81	81	CTGATCTGAGTGCGGCGATCTATCTTATATAGAAGATCGGAAGAGCTCGT	TCTCATAGTTGAACTC	ENSG00000103121	0	blood_biased	1	HCT3	2	CMC2	-1.43589
82	82	CTGATCTGAGTGCGGCGATCTATCTTATATAGAAGATCGGAAGAGCTCGT	CGTCCATTCTCCTATA	ENSG00000103121	0	blood_biased	1	HCT3	2	CMC2	-1.43589
83	83	CTGATCTGAGTGCGGCGATCTATCTTATATAGAAGATCGGAAGAGCTCGT	CAGCAGCTCGCTTGTC	ENSG00000103121	0	blood_biased	1	HCT3	2	CMC2	-1.43589
84	84	CTGATCTGAGTGCGGCGATCTATCTTATATAGAAGATCGGAAGAGCTCGT	TTGGAACGTTGCGTTA	ENSG00000103121	0	blood_biased	1	HCT3	2	CMC2	-1.43589
85	85	CTGATCTGAGTGCGGCGATCTATCTTATATAGAAGATCGGAAGAGCTCGT	GGGTTGCAGTACGTAA	ENSG00000103121	1.64161	blood_biased	1	HCT3	2	CMC2	-1.43589
86	86	CTGATCTGAGTGCGGCGATCTATCTTATATAGAAGATCGGAAGAGCTCGT	CCGTTCATCCTACAGA	ENSG00000103121	0	blood_biased	1	HCT3	2	CMC2	-1.43589
87	87	CTGATCTGAGTGCGGCGATCTATCTTATATAGAAGATCGGAAGAGCTCGT	ATTCTACAGAAGGGTA	ENSG00000103121	0	blood_biased	1	HCT3	2	CMC2	-1.43589
88	88	CTGATCTGAGTGCGGCGATCTATCTTATATAGAAGATCGGAAGAGCTCGT	TCTGGAAGTGCGCTTG	ENSG00000103121	0.904076	blood_biased	1	HCT3	2	CMC2	-1.43589
89	89	CTGATCTGAGTGCGGCGATCTATCTTATATAGAAGATCGGAAGAGCTCGT	CCTACACCACATTAGC	ENSG00000103121	0	blood_biased	1	HCT3	2	CMC2	-1.43589
90	90	CTGATCTGAGTGCGGCGATCTATCTTATATAGAAGATCGGAAGAGCTCGT	AACCGCGGTATAGGTA	ENSG00000103121	0.70883	blood_biased	1	HCT3	2	CMC2	-1.43589
91	91	CTGATCTGAGTGCGGCGATCTATCTTATATAGAAGATCGGAAGAGCTCGT	AGGCCACCAGTCACTA	ENSG00000103121	0	blood_biased	1	HCT3	2	CMC2	-1.43589
92	92	CTGATCTGAGTGCGGCGATCTATCTTATATAGAAGATCGGAAGAGCTCGT	CTTAGGATCGCGATCG	ENSG00000103121	0	blood_biased	1	HCT3	2	CMC2	-1.43589
93	93	CTGATCTGAGTGCGGCGATCTATCTTATATAGAAGATCGGAAGAGCTCGT	CATATGGAGCTACCTA	ENSG00000103121	0	blood_biased	1	HCT3	2	CMC2	-1.43589
94	94	CTGATCTGAGTGCGGCGATCTATCTTATATAGAAGATCGGAAGAGCTCGT	TTGCGTCAGAACTGTA	ENSG00000103121	0	blood_biased	1	HCT3	2	CMC2	-1.43589
95	95	CTGATCTGAGTGCGGCGATCTATCTTATATAGAAGATCGGAAGAGCTCGT	TTAGGCACACGCGAAA	ENSG00000103121	0	blood_biased	1	HCT3	2	CMC2	-1.43589
96	96	CTGATCTGAGTGCGGCGATCTATCTTATATAGAAGATCGGAAGAGCTCGT	GGACGTCAGCGTCAAG	ENSG00000103121	0	blood_biased	1	HCT3	2	CMC2	-1.43589
97	97	CTGATCTGAGTGCGGCGATCTATCTTATATAGAAGATCGGAAGAGCTCGT	GCTTGAAGTCGCCATG	ENSG00000103121	0	blood_biased	1	HCT3	2	CMC2	-1.43589
98	98	CTGATCTGAGTGCGGCGATCTATCTTATATAGAAGATCGGAAGAGCTCGT	GACTAACCAGATAATG	ENSG00000103121	0.880025	blood_biased	1	HCT3	2	CMC2	-1.43589
99	99	CTGATCTGAGTGCGGCGATCTATCTTATATAGAAGATCGGAAGAGCTCGT	AGCGTCGTCGACCAGC	ENSG00000103121	0	blood_biased	1	HCT3	2	CMC2	-1.43589
100	100	CTGATCTGAGTGCGGCGATCTATCTTATATAGAAGATCGGAAGAGCTCGT	GAAACTCTCCCTAATT	ENSG00000103121	0	blood_biased	1	HCT3	2	CMC2	-1.43589
101	101	CTGATCTGAGTGCGGCGATCTATCTTATATAGAAGATCGGAAGAGCTCGT	CACTCCACACGAAACG	ENSG00000103121	0.908932	blood_biased	1	HCT3	2	CMC2	-1.43589
102	102	CTGATCTGAGTGCGGCGATCTATCTTATATAGAAGATCGGAAGAGCTCGT	CAACCTCTCGTTGACA	ENSG00000103121	1.67959	blood_biased	1	HCT3	2	CMC2	-1.43589
103	103	CTGATCTGAGTGCGGCGATCTATCTTATATAGAAGATCGGAAGAGCTCGT	ATTCTACTCTAACGGT	ENSG00000103121	1.69321	blood_biased	1	HCT3	2	CMC2	-1.43589
104	104	CTGATCTGAGTGCGGCGATCTATCTTATATAGAAGATCGGAAGAGCTCGT	AGAGCGACACCCTATC	ENSG00000103121	1.08843	blood_biased	1	HCT3	2	CMC2	-1.43589
105	105	CTGATCTGAGTGCGGCGATCTATCTTATATAGAAGATCGGAAGAGCTCGT	ATCATCTAGGGATCTG	ENSG00000103121	0	blood_biased	1	HCT3	2	CMC2	-1.43589
106	106	CTGATCTGAGTGCGGCGATCTATCTTATATAGAAGATCGGAAGAGCTCGT	GTCCTCACATATGAGA	ENSG00000103121	0.585203	blood_biased	1	HCT3	2	CMC2	-1.43589
107	107	CTGATCTGAGTGCGGCGATCTATCTTATATAGAAGATCGGAAGAGCTCGT	ACTGCTCTCTCGATGA	ENSG00000103121	1.20932	blood_biased	1	HCT3	2	CMC2	-1.43589
108	108	CTGATCTGAGTGCGGCGATCTATCTTATATAGAAGATCGGAAGAGCTCGT	GAGGTGAAGACGCTTT	ENSG00000103121	0	blood_biased	1	HCT3	2	CMC2	-1.43589
109	109	CTGATCTGAGTGCGGCGATCTATCTTATATAGAAGATCGGAAGAGCTCGT	CCTACCATCAGTTAGC	ENSG00000103121	0	blood_biased	1	HCT3	2	CMC2	-1.43589
110	110	CTGATCTGAGTGCGGCGATCTATCTTATATAGAAGATCGGAAGAGCTCGT	ATCATGGCAGCCTTGG	ENSG00000103121	0	blood_biased	1	HCT3	2	CMC2	-1.43589
111	111	CTGATCTGAGTGCGGCGATCTATCTTATATAGAAGATCGGAAGAGCTCGT	GTGCATAAGACATAAC	ENSG00000103121	1.34254	blood_biased	1	HCT3	2	CMC2	-1.43589
112	112	CTGATCTGAGTGCGGCGATCTATCTTATATAGAAGATCGGAAGAGCTCGT	GCAATCACAACTGCTA	ENSG00000103121	0	blood_biased	1	HCT3	2	CMC2	-1.43589
113	113	CTGATCTGAGTGCGGCGATCTATCTTATATAGAAGATCGGAAGAGCTCGT	GCATGTACACCTCGTT	ENSG00000103121	0.677445	blood_biased	1	HCT3	2	CMC2	-1.43589
114	114	CTGATCTGAGTGCGGCGATCTATCTTATATAGAAGATCGGAAGAGCTCGT	CATGGCGGTCTGCGGT	ENSG00000103121	0	blood_biased	1	HCT3	2	CMC2	-1.43589
115	115	CTGATCTGAGTGCGGCGATCTATCTTATATAGAAGATCGGAAGAGCTCGT	AGATCTGTCGGACAAG	ENSG00000103121	0	blood_biased	1	HCT3	2	CMC2	-1.43589
116	116	CTGATCTGAGTGCGGCGATCTATCTTATATAGAAGATCGGAAGAGCTCGT	GGTGTTACAGTCACTA	ENSG00000103121	0	blood_biased	1	HCT3	2	CMC2	-1.43589
117	117	CTGATCTGAGTGCGGCGATCTATCTTATATAGAAGATCGGAAGAGCTCGT	CAACCTCGTACAGTGG	ENSG00000103121	0	blood_biased	1	HCT3	2	CMC2	-1.43589
118	118	CTGATCTGAGTGCGGCGATCTATCTTATATAGAAGATCGGAAGAGCTCGT	GTATTCTTCAACTCTT	ENSG00000103121	0	blood_biased	1	HCT3	2	CMC2	-1.43589
119	119	CTGATCTGAGTGCGGCGATCTATCTTATATAGAAGATCGGAAGAGCTCGT	TCACGAATCGCGTTTC	ENSG00000103121	0	blood_biased	1	HCT3	2	CMC2	-1.43589
120	120	CTGATCTGAGTGCGGCGATCTATCTTATATAGAAGATCGGAAGAGCTCGT	CTTTGCGGTCCATGAT	ENSG00000103121	1.54131	blood_biased	1	HCT3	2	CMC2	-1.43589
121	121	CTGATCTGAGTGCGGCGATCTATCTTATATAGAAGATCGGAAGAGCTCGT	GCCTCTATCTGTCTCG	ENSG00000103121	1.3858	blood_biased	1	HCT3	2	CMC2	-1.43589
122	122	CTGATCTGAGTGCGGCGATCTATCTTATATAGAAGATCGGAAGAGCTCGT	CCAGCGACATGACGGA	ENSG00000103121	0	blood_biased	1	HCT3	2	CMC2	-1.43589
123	123	CTGATCTGAGTGCGGCGATCTATCTTATATAGAAGATCGGAAGAGCTCGT	CTTTGCGCATCCGCGA	ENSG00000103121	0.855137	blood_biased	1	HCT3	2	CMC2	-1.43589
124	124	CTGATCTGAGTGCGGCGATCTATCTTATATAGAAGATCGGAAGAGCTCGT	CCACCTATCGCAGGCT	ENSG00000103121	0	blood_biased	1	HCT3	2	CMC2	-1.43589
125	125	CTGATCTGAGTGCGGCGATCTATCTTATATAGAAGATCGGAAGAGCTCGT	ACACCCTGTGGGTATG	ENSG00000103121	0	blood_biased	1	HCT3	2	CMC2	-1.43589
126	126	CTGATCTGAGTGCGGCGATCTATCTTATATAGAAGATCGGAAGAGCTCGT	TCAGCTCCAGGGCATA	ENSG00000103121	0	blood_biased	1	HCT3	2	CMC2	-1.43589
127	127	CTGATCTGAGTGCGGCGATCTATCTTATATAGAAGATCGGAAGAGCTCGT	GTGAAGGGTCGGCACT	ENSG00000103121	0	blood_biased	1	HCT3	2	CMC2	-1.43589
128	128	CTGATCTGAGTGCGGCGATCTATCTTATATAGAAGATCGGAAGAGCTCGT	GGGACCTAGGCCCTTG	ENSG00000103121	0	blood_biased	1	HCT3	2	CMC2	-1.43589
129	129	CTGATCTGAGTGCGGCGATCTATCTTATATAGAAGATCGGAAGAGCTCGT	TGCGCAGTCGTGGACC	ENSG00000103121	0	blood_biased	1	HCT3	2	CMC2	-1.43589
130	130	CTGATCTGAGTGCGGCGATCTATCTTATATAGAAGATCGGAAGAGCTCGT	CACATAGCAAGGACTG	ENSG00000103121	1.51433	blood_biased	1	HCT3	2	CMC2	-1.43589
131	131	CTGATCTGAGTGCGGCGATCTATCTTATATAGAAGATCGGAAGAGCTCGT	TCTATTGAGTATCTCG	ENSG00000103121	0	blood_biased	1	HCT3	2	CMC2	-1.43589
132	132	CTGATCTGAGTGCGGCGATCTATCTTATATAGAAGATCGGAAGAGCTCGT	GTGAAGGTCTACCAGA	ENSG00000103121	0.937594	blood_biased	1	HCT3	2	CMC2	-1.43589
133	133	CTGATCTGAGTGCGGCGATCTATCTTATATAGAAGATCGGAAGAGCTCGT	ATTGGACCATCGGACC	ENSG00000103121	1.71781	blood_biased	1	HCT3	2	CMC2	-1.43589
134	134	CTGATCTGAGTGCGGCGATCTATCTTATATAGAAGATCGGAAGAGCTCGT	GATGAGGAGTACTTGC	ENSG00000103121	1.633	blood_biased	1	HCT3	2	CMC2	-1.43589
135	135	CTGATCTGAGTGCGGCGATCTATCTTATATAGAAGATCGGAAGAGCTCGT	TGACAACAGGAATTAC	ENSG00000103121	1.12457	blood_biased	1	HCT3	2	CMC2	-1.43589
136	136	CTGATCTGAGTGCGGCGATCTATCTTATATAGAAGATCGGAAGAGCTCGT	CCACGGAAGCTGGAAC	ENSG00000103121	1.75421	blood_biased	1	HCT3	2	CMC2	-1.43589
137	137	CTGATCTGAGTGCGGCGATCTATCTTATATAGAAGATCGGAAGAGCTCGT	GGACATTCATATGCTG	ENSG00000103121	0.683691	blood_biased	1	HCT3	2	CMC2	-1.43589
138	138	CTGATCTGAGTGCGGCGATCTATCTTATATAGAAGATCGGAAGAGCTCGT	ACATCAGAGGGTGTGT	ENSG00000103121	0	blood_biased	1	HCT3	2	CMC2	-1.43589
139	139	CTGATCTGAGTGCGGCGATCTATCTTATATAGAAGATCGGAAGAGCTCGT	TTTCCTCGTAGCTTGT	ENSG00000103121	1.06148	blood_biased	1	HCT3	2	CMC2	-1.43589
140	140	CTGATCTGAGTGCGGCGATCTATCTTATATAGAAGATCGGAAGAGCTCGT	GCGACCACATTACGAC	ENSG00000103121	0.740328	blood_biased	1	HCT3	2	CMC2	-1.43589
141	141	CTGATCTGAGTGCGGCGATCTATCTTATATAGAAGATCGGAAGAGCTCGT	CTGATAGTCTTCTGGC	ENSG00000103121	1.17607	blood_biased	1	HCT3	2	CMC2	-1.43589
142	142	CTGATCTGAGTGCGGCGATCTATCTTATATAGAAGATCGGAAGAGCTCGT	CTACCCATCACCGTAA	ENSG00000103121		blood_biased	1	HCT3	2	CMC2	-1.43589
143	143	CTGATCTGAGTGCGGCGATCTATCTTATATAGAAGATCGGAAGAGCTCGT	ACCCACTGTACTTAGC	ENSG00000103121	0.536198	blood_biased	1	HCT3	2	CMC2	-1.43589
144	144	CTGATCTGAGTGCGGCGATCTATCTTATATAGAAGATCGGAAGAGCTCGT	TGATTTCTCATTGCGA	ENSG00000103121	0	blood_biased	1	HCT3	2	CMC2	-1.43589
145	145	CTGATCTGAGTGCGGCGATCTATCTTATATAGAAGATCGGAAGAGCTCGT	CGTAGCGCATGACATC	ENSG00000103121	0	blood_biased	1	HCT3	2	CMC2	-1.43589
146	146	CTGATCTGAGTGCGGCGATCTATCTTATATAGAAGATCGGAAGAGCTCGT	CTGATCCTCCCAGGTG	ENSG00000103121	0	blood_biased	1	HCT3	2	CMC2	-1.43589
147	147	CTGATCTGAGTGCGGCGATCTATCTTATATAGAAGATCGGAAGAGCTCGT	TCAGGATTCCTAGTGA	ENSG00000103121	0	blood_biased	1	HCT3	2	CMC2	-1.43589
148	148	CTGATCTGAGTGCGGCGATCTATCTTATATAGAAGATCGGAAGAGCTCGT	TTCTCAAAGTGCCATT	ENSG00000103121	0	blood_biased	1	HCT3	2	CMC2	-1.43589
149	149	CTGATCTGAGTGCGGCGATCTATCTTATATAGAAGATCGGAAGAGCTCGT	CACCAGGAGCTGAAAT	ENSG00000103121	0	blood_biased	1	HCT3	2	CMC2	-1.43589
150	150	CTGATCTGAGTGCGGCGATCTATCTTATATAGAAGATCGGAAGAGCTCGT	GCTTGAATCATCGCTC	ENSG00000103121	1.00932	blood_biased	1	HCT3	2	CMC2	-1.43589
151	151	CTGATCTGAGTGCGGCGATCTATCTTATATAGAAGATCGGAAGAGCTCGT	GCCAAATAGAAGGGTA	ENSG00000103121	0	blood_biased	1	HCT3	2	CMC2	-1.43589
152	152	CTGATCTGAGTGCGGCGATCTATCTTATATAGAAGATCGGAAGAGCTCGT	AAGGAGCCAGGGTTAG	ENSG00000103121	1.00369	blood_biased	1	HCT3	2	CMC2	-1.43589
153	153	CTGATCTGAGTGCGGCGATCTATCTTATATAGAAGATCGGAAGAGCTCGT	TAAACCGAGGCGACAT	ENSG00000103121	0.786381	blood_biased	1	HCT3	2	CMC2	-1.43589
154	154	CTGATCTGAGTGCGGCGATCTATCTTATATAGAAGATCGGAAGAGCTCGT	CGGAGCTAGTCGCCGT	ENSG00000103121	0	blood_biased	1	HCT3	2	CMC2	-1.43589
155	155	CTGATCTGAGTGCGGCGATCTATCTTATATAGAAGATCGGAAGAGCTCGT	TAGTTGGGTAATAGCA	ENSG00000103121	0.763119	blood_biased	1	HCT3	2	CMC2	-1.43589
156	156	CTGATCTGAGTGCGGCGATCTATCTTATATAGAAGATCGGAAGAGCTCGT	CTCCTAGTCCTAGGGC	ENSG00000103121	0	blood_biased	1	HCT3	2	CMC2	-1.43589
157	157	CTGATCTGAGTGCGGCGATCTATCTTATATAGAAGATCGGAAGAGCTCGT	GCAAACTCAGCTTCGG	ENSG00000103121	1.6376	blood_biased	1	HCT3	2	CMC2	-1.43589
158	158	CTGATCTGAGTGCGGCGATCTATCTTATATAGAAGATCGGAAGAGCTCGT	TAAACCGAGTCTCCTC	ENSG00000103121	0	blood_biased	1	HCT3	2	CMC2	-1.43589
159	159	CTGATCTGAGTGCGGCGATCTATCTTATATAGAAGATCGGAAGAGCTCGT	TCTGAGAAGGCAGTCA	ENSG00000103121		blood_biased	1	HCT3	2	CMC2	-1.43589
160	160	CTGATCTGAGTGCGGCGATCTATCTTATATAGAAGATCGGAAGAGCTCGT	TCTTTCCCACTAAGTC	ENSG00000103121	0	blood_biased	1	HCT3	2	CMC2	-1.43589
161	161	CTGATCTGAGTGCGGCGATCTATCTTATATAGAAGATCGGAAGAGCTCGT	ACTTGTTAGTGTGGCA	ENSG00000103121	1.53071	blood_biased	1	HCT3	2	CMC2	-1.43589
162	162	CTGATCTGAGTGCGGCGATCTATCTTATATAGAAGATCGGAAGAGCTCGT	TACTTACTCACTGGGC	ENSG00000103121	0	blood_biased	1	HCT3	2	CMC2	-1.43589
163	163	CTGATCTGAGTGCGGCGATCTATCTTATATAGAAGATCGGAAGAGCTCGT	CATCGAATCACATAGC	ENSG00000103121	0	blood_biased	1	HCT3	2	CMC2	-1.43589
164	164	CTGATCTGAGTGCGGCGATCTATCTTATATAGAAGATCGGAAGAGCTCGT	GGTGAAGCAGTGACAG	ENSG00000103121	0	blood_biased	1	HCT3	2	CMC2	-1.43589
165	165	CTGATCTGAGTGCGGCGATCTATCTTATATAGAAGATCGGAAGAGCTCGT	TAAGTGCAGCGTAATA	ENSG00000103121	0	blood_biased	1	HCT3	2	CMC2	-1.43589
166	166	CTGATCTGAGTGCGGCGATCTATCTTATATAGAAGATCGGAAGAGCTCGT	CCTATTAAGTCATCCA	ENSG00000103121	0	blood_biased	1	HCT3	2	CMC2	-1.43589
167	167	CTGATCTGAGTGCGGCGATCTATCTTATATAGAAGATCGGAAGAGCTCGT	TAGTTGGGTAATCACC	ENSG00000103121	0	blood_biased	1	HCT3	2	CMC2	-1.43589
168	168	CTGATCTGAGTGCGGCGATCTATCTTATATAGAAGATCGGAAGAGCTCGT	GAATAAGTCGCCATAA	ENSG00000103121	0	blood_biased	1	HCT3	2	CMC2	-1.43589
169	169	CTGATCTGAGTGCGGCGATCTATCTTATATAGAAGATCGGAAGAGCTCGT	CAAGTTGTCACAAACC	ENSG00000103121	0	blood_biased	1	HCT3	2	CMC2	-1.43589
170	170	CTGATCTGAGTGCGGCGATCTATCTTATATAGAAGATCGGAAGAGCTCGT	TGAGCATCACATCCAA	ENSG00000103121	0	blood_biased	1	HCT3	2	CMC2	-1.43589
171	171	CTGATCTGAGTGCGGCGATCTATCTTATATAGAAGATCGGAAGAGCTCGT	AGCGTATAGGAATTAC	ENSG00000103121	0.734665	blood_biased	1	HCT3	2	CMC2	-1.43589
172	172	CTGATCTGAGTGCGGCGATCTATCTTATATAGAAGATCGGAAGAGCTCGT	ACGATACCAAGCGATG	ENSG00000103121	0.799383	blood_biased	1	HCT3	2	CMC2	-1.43589
173	173	CTGATCTGAGTGCGGCGATCTATCTTATATAGAAGATCGGAAGAGCTCGT	AACGTTGGTAACGTTC	ENSG00000103121	0.816566	blood_biased	1	HCT3	2	CMC2	-1.43589
174	174	CTGATCTGAGTGCGGCGATCTATCTTATATAGAAGATCGGAAGAGCTCGT	GACAGAGCATCGGTTA	ENSG00000103121	0	blood_biased	1	HCT3	2	CMC2	-1.43589
175	175	CTGATCTGAGTGCGGCGATCTATCTTATATAGAAGATCGGAAGAGCTCGT	GCAGTTATCATGCTCC	ENSG00000103121	0	blood_biased	1	HCT3	2	CMC2	-1.43589
176	176	CTGATCTGAGTGCGGCGATCTATCTTATATAGAAGATCGGAAGAGCTCGT	AAATGCCAGACACGAC	ENSG00000103121	1.26965	blood_biased	1	HCT3	2	CMC2	-1.43589
177	177	CTGATCTGAGTGCGGCGATCTATCTTATATAGAAGATCGGAAGAGCTCGT	GATGAGGCAAAGAATC	ENSG00000103121	0	blood_biased	1	HCT3	2	CMC2	-1.43589
178	178	CTGATCTGAGTGCGGCGATCTATCTTATATAGAAGATCGGAAGAGCTCGT	ATCCGAATCAAGGTAA	ENSG00000103121	1.16291	blood_biased	1	HCT3	2	CMC2	-1.43589
179	179	CTGATCTGAGTGCGGCGATCTATCTTATATAGAAGATCGGAAGAGCTCGT	GCTTGAAGTAGAAGGA	ENSG00000103121	0.694628	blood_biased	1	HCT3	2	CMC2	-1.43589
180	180	CTGATCTGAGTGCGGCGATCTATCTTATATAGAAGATCGGAAGAGCTCGT	CTACGTCCAATCAGAA	ENSG00000103121	0	blood_biased	1	HCT3	2	CMC2	-1.43589
181	181	CTGATCTGAGTGCGGCGATCTATCTTATATAGAAGATCGGAAGAGCTCGT	CCAATCCAGAAGGTTT	ENSG00000103121	1.14629	blood_biased	1	HCT3	2	CMC2	-1.43589
182	182	CTGATCTGAGTGCGGCGATCTATCTTATATAGAAGATCGGAAGAGCTCGT	GCTGGGTCACCACGTG	ENSG00000103121	0	blood_biased	1	HCT3	2	CMC2	-1.43589
183	183	CTGATCTGAGTGCGGCGATCTATCTTATATAGAAGATCGGAAGAGCTCGT	CTGAAGTGTAAGGATT	ENSG00000103121	0	blood_biased	1	HCT3	2	CMC2	-1.43589
184	184	CTGATCTGAGTGCGGCGATCTATCTTATATAGAAGATCGGAAGAGCTCGT	GTTCTCGGTGATGCCC	ENSG00000103121	0	blood_biased	1	HCT3	2	CMC2	-1.43589
185	185	CTGATCTGAGTGCGGCGATCTATCTTATATAGAAGATCGGAAGAGCTCGT	TGCGGGTGTATATGGA	ENSG00000103121	0	blood_biased	1	HCT3	2	CMC2	-1.43589
186	186	CTGATCTGAGTGCGGCGATCTATCTTATATAGAAGATCGGAAGAGCTCGT	TGAGCCGTCATGCATG	ENSG00000103121	0.724898	blood_biased	1	HCT3	2	CMC2	-1.43589
187	187	CTGATCTGAGTGCGGCGATCTATCTTATATAGAAGATCGGAAGAGCTCGT	AGGGAGTTCGTTGACA	ENSG00000103121	0	blood_biased	1	HCT3	2	CMC2	-1.43589
188	188	CTGATCTGAGTGCGGCGATCTATCTTATATAGAAGATCGGAAGAGCTCGT	GGAACTTTCCGCAGTG	ENSG00000103121	1.01279	blood_biased	1	HCT3	2	CMC2	-1.43589
189	189	CTGATCTGAGTGCGGCGATCTATCTTATATAGAAGATCGGAAGAGCTCGT	ACATACGCAGACAGGT	ENSG00000103121	1.3471	blood_biased	1	HCT3	2	CMC2	-1.43589
190	190	CTGATCTGAGTGCGGCGATCTATCTTATATAGAAGATCGGAAGAGCTCGT	GGTGTTATCTGCCCTA	ENSG00000103121	0	blood_biased	1	HCT3	2	CMC2	-1.43589
191	191	CTGATCTGAGTGCGGCGATCTATCTTATATAGAAGATCGGAAGAGCTCGT	TGACTTTAGCTCTCGG	ENSG00000103121	0.794417	blood_biased	1	HCT3	2	CMC2	-1.43589
192	192	CTGATCTGAGTGCGGCGATCTATCTTATATAGAAGATCGGAAGAGCTCGT	CCCTCCTGTCCAAGTT	ENSG00000103121	0	blood_biased	1	HCT3	2	CMC2	-1.43589
193	193	CTGATCTGAGTGCGGCGATCTATCTTATATAGAAGATCGGAAGAGCTCGT	GCTGCAGCAAGCTGGA	ENSG00000103121	0.685048	blood_biased	1	HCT3	2	CMC2	-1.43589
194	194	CTGATCTGAGTGCGGCGATCTATCTTATATAGAAGATCGGAAGAGCTCGT	TTGCGTCCAGATTGCT	ENSG00000103121	0	blood_biased	1	HCT3	2	CMC2	-1.43589
195	195	CTGATCTGAGTGCGGCGATCTATCTTATATAGAAGATCGGAAGAGCTCGT	AGTCTTTTCTCGTATT	ENSG00000103121	0	blood_biased	1	HCT3	2	CMC2	-1.43589
196	196	CTGATCTGAGTGCGGCGATCTATCTTATATAGAAGATCGGAAGAGCTCGT	CTAGCCTAGATATGCA	ENSG00000103121	2.32239	blood_biased	1	HCT3	2	CMC2	-1.43589
197	197	CTGATCTGAGTGCGGCGATCTATCTTATATAGAAGATCGGAAGAGCTCGT	TGACTTTGTTGATTCG	ENSG00000103121	0	blood_biased	1	HCT3	2	CMC2	-1.43589
198	198	CTGATCTGAGTGCGGCGATCTATCTTATATAGAAGATCGGAAGAGCTCGT	GCTGGGTAGCGTAGTG	ENSG00000103121	0	blood_biased	1	HCT3	2	CMC2	-1.43589
199	199	CTGATCTGAGTGCGGCGATCTATCTTATATAGAAGATCGGAAGAGCTCGT	AGGTCCGTCCGAGCCA	ENSG00000103121	0	blood_biased	1	HCT3	2	CMC2	-1.43589
200	200	CTGATCTGAGTGCGGCGATCTATCTTATATAGAAGATCGGAAGAGCTCGT	CTCGAAACAGGACCCT	ENSG00000103121	0	blood_biased	1	HCT3	2	CMC2	-1.43589
201	201	CTGATCTGAGTGCGGCGATCTATCTTATATAGAAGATCGGAAGAGCTCGT	CAAGTTGTCATCATTC	ENSG00000103121	0	blood_biased	1	HCT3	2	CMC2	-1.43589
202	202	CTGATCTGAGTGCGGCGATCTATCTTATATAGAAGATCGGAAGAGCTCGT	GGGATGATCAGAAATG	ENSG00000103121	0	blood_biased	1	HCT3	2	CMC2	-1.43589
203	203	CTGATCTGAGTGCGGCGATCTATCTTATATAGAAGATCGGAAGAGCTCGT	ACACCGGGTCAGCTAT	ENSG00000103121	0	blood_biased	1	HCT3	2	CMC2	-1.43589
204	204	CTGATCTGAGTGCGGCGATCTATCTTATATAGAAGATCGGAAGAGCTCGT	TGTATTCTCCTTTACA	ENSG00000103121	0	blood_biased	1	HCT3	2	CMC2	-1.43589
205	205	CTGATCTGAGTGCGGCGATCTATCTTATATAGAAGATCGGAAGAGCTCGT	GTGCGGTAGGCCCTTG	ENSG00000103121	0	blood_biased	1	HCT3	2	CMC2	-1.43589
206	206	CTGATCTGAGTGCGGCGATCTATCTTATATAGAAGATCGGAAGAGCTCGT	AGATCTGTCGAATCCA	ENSG00000103121	0	blood_biased	1	HCT3	2	CMC2	-1.43589
207	207	CTGATCTGAGTGCGGCGATCTATCTTATATAGAAGATCGGAAGAGCTCGT	CACCTTGCAAATCCGT	ENSG00000103121		blood_biased	1	HCT3	2	CMC2	-1.43589
208	208	CTGATCTGAGTGCGGCGATCTATCTTATATAGAAGATCGGAAGAGCTCGT	ACGGGTCTCCTAGGGC	ENSG00000103121	0	blood_biased	1	HCT3	2	CMC2	-1.43589
209	209	CTGATCTGAGTGCGGCGATCTATCTTATATAGAAGATCGGAAGAGCTCGT	CAACTAGAGCTGCGAA	ENSG00000103121	0	blood_biased	1	HCT3	2	CMC2	-1.43589
210	210	CTGATCTGAGTGCGGCGATCTATCTTATATAGAAGATCGGAAGAGCTCGT	ATCATCTTCCCTAATT	ENSG00000103121	0	blood_biased	1	HCT3	2	CMC2	-1.43589
211	211	CTGATCTGAGTGCGGCGATCTATCTTATATAGAAGATCGGAAGAGCTCGT	GCCTCTAGTGTTCTTT	ENSG00000103121	0	blood_biased	1	HCT3	2	CMC2	-1.43589
212	212	CTGATCTGAGTGCGGCGATCTATCTTATATAGAAGATCGGAAGAGCTCGT	TAGCCGGTCAGTCAGT	ENSG00000103121	1.30403	blood_biased	1	HCT3	2	CMC2	-1.43589
213	213	CTGATCTGAGTGCGGCGATCTATCTTATATAGAAGATCGGAAGAGCTCGT	GGTGCGTCATGTTCCC	ENSG00000103121	1.8646	blood_biased	1	HCT3	2	CMC2	-1.43589
214	214	CTGATCTGAGTGCGGCGATCTATCTTATATAGAAGATCGGAAGAGCTCGT	ACATCAGGTGCCTGGT	ENSG00000103121	0.915491	blood_biased	1	HCT3	2	CMC2	-1.43589
215	215	CTGATCTGAGTGCGGCGATCTATCTTATATAGAAGATCGGAAGAGCTCGT	CATCGGGTCAAACGGG	ENSG00000103121	0	blood_biased	1	HCT3	2	CMC2	-1.43589
216	216	CTGATCTGAGTGCGGCGATCTATCTTATATAGAAGATCGGAAGAGCTCGT	TCACGAAAGACTTTCG	ENSG00000103121	0	blood_biased	1	HCT3	2	CMC2	-1.43589
217	217	CTGATCTGAGTGCGGCGATCTATCTTATATAGAAGATCGGAAGAGCTCGT	CCTTACGTCTGCGTAA	ENSG00000103121	0	blood_biased	1	HCT3	2	CMC2	-1.43589
218	218	CTGATCTGAGTGCGGCGATCTATCTTATATAGAAGATCGGAAGAGCTCGT	TGGCGCACAATAGCGG	ENSG00000103121	0	blood_biased	1	HCT3	2	CMC2	-1.43589
219	219	CTGATCTGAGTGCGGCGATCTATCTTATATAGAAGATCGGAAGAGCTCGT	TTTACTGGTTGGTTTG	ENSG00000103121	0.73455	blood_biased	1	HCT3	2	CMC2	-1.43589
220	220	CTGATCTGAGTGCGGCGATCTATCTTATATAGAAGATCGGAAGAGCTCGT	CGGTTAAAGTGCGTGA	ENSG00000103121	0	blood_biased	1	HCT3	2	CMC2	-1.43589
221	221	CTGATCTGAGTGCGGCGATCTATCTTATATAGAAGATCGGAAGAGCTCGT	GTCACAATCTAGAGTC	ENSG00000103121	0.761223	blood_biased	1	HCT3	2	CMC2	-1.43589
222	222	CTGATCTGAGTGCGGCGATCTATCTTATATAGAAGATCGGAAGAGCTCGT	ATCCGAAGTAGATTAG	ENSG00000103121	1.13541	blood_biased	1	HCT3	2	CMC2	-1.43589
223	223	CTGATCTGAGTGCGGCGATCTATCTTATATAGAAGATCGGAAGAGCTCGT	TGCGGGTGTGGGTATG	ENSG00000103121	0.828906	blood_biased	1	HCT3	2	CMC2	-1.43589
224	224	CTGATCTGAGTGCGGCGATCTATCTTATATAGAAGATCGGAAGAGCTCGT	GCCAAATCACCCATTC	ENSG00000103121	0	blood_biased	1	HCT3	2	CMC2	-1.43589
225	225	CTGATCTGAGTGCGGCGATCTATCTTATATAGAAGATCGGAAGAGCTCGT	TTGACTTGTCCATCCT	ENSG00000103121	0	blood_biased	1	HCT3	2	CMC2	-1.43589
226	226	CTGATCTGAGTGCGGCGATCTATCTTATATAGAAGATCGGAAGAGCTCGT	ATAGACCAGGATGCGT	ENSG00000103121	0	blood_biased	1	HCT3	2	CMC2	-1.43589
227	227	CTGATCTGAGTGCGGCGATCTATCTTATATAGAAGATCGGAAGAGCTCGT	TTGACTTCAGGACCCT	ENSG00000103121	1.08995	blood_biased	1	HCT3	2	CMC2	-1.43589
228	228	CTGATCTGAGTGCGGCGATCTATCTTATATAGAAGATCGGAAGAGCTCGT	ACGTCAAGTTCGGCAC	ENSG00000103121	0.993979	blood_biased	1	HCT3	2	CMC2	-1.43589
229	229	CTGATCTGAGTGCGGCGATCTATCTTATATAGAAGATCGGAAGAGCTCGT	CATTCGCAGCCAGTTT	ENSG00000103121	0	blood_biased	1	HCT3	2	CMC2	-1.43589
230	230	CTGATCTGAGTGCGGCGATCTATCTTATATAGAAGATCGGAAGAGCTCGT	TTGGAACAGGCCATAG	ENSG00000103121	1.62714	blood_biased	1	HCT3	2	CMC2	-1.43589
231	231	CTGATCTGAGTGCGGCGATCTATCTTATATAGAAGATCGGAAGAGCTCGT	TGCACCTTCCAGTAGT	ENSG00000103121	0.621826	blood_biased	1	HCT3	2	CMC2	-1.43589
232	232	CTGATCTGAGTGCGGCGATCTATCTTATATAGAAGATCGGAAGAGCTCGT	CTGCTGTCATGTAAGA	ENSG00000103121	0	blood_biased	1	HCT3	2	CMC2	-1.43589
233	233	CTGATCTGAGTGCGGCGATCTATCTTATATAGAAGATCGGAAGAGCTCGT	GGGCATCTCCTTGGTC	ENSG00000103121	0.890222	blood_biased	1	HCT3	2	CMC2	-1.43589
234	234	CTGATCTGAGTGCGGCGATCTATCTTATATAGAAGATCGGAAGAGCTCGT	TAAGCGTTCATGTAGC	ENSG00000103121	0.881856	blood_biased	1	HCT3	2	CMC2	-1.43589
235	235	CTGATCTGAGTGCGGCGATCTATCTTATATAGAAGATCGGAAGAGCTCGT	ATGTGTGCAAGTAGTA	ENSG00000103121	1.19064	blood_biased	1	HCT3	2	CMC2	-1.43589
236	236	CTGATCTGAGTGCGGCGATCTATCTTATATAGAAGATCGGAAGAGCTCGT	GGACAGAGTGTTTGGT	ENSG00000103121	0.722784	blood_biased	1	HCT3	2	CMC2	-1.43589
237	237	CTGATCTGAGTGCGGCGATCTATCTTATATAGAAGATCGGAAGAGCTCGT	TTGCCGTTCGGCGGTT	ENSG00000103121	1.19405	blood_biased	1	HCT3	2	CMC2	-1.43589
238	238	CTGATCTGAGTGCGGCGATCTATCTTATATAGAAGATCGGAAGAGCTCGT	AACCATGCAAGGTTTC	ENSG00000103121	0	blood_biased	1	HCT3	2	CMC2	-1.43589
239	239	CTGATCTGAGTGCGGCGATCTATCTTATATAGAAGATCGGAAGAGCTCGT	CTGGTCTCACCTCGTT	ENSG00000103121	0	blood_biased	1	HCT3	2	CMC2	-1.43589
240	240	CTGATCTGAGTGCGGCGATCTATCTTATATAGAAGATCGGAAGAGCTCGT	GTGTTAGAGACAAGCC	ENSG00000103121	0	blood_biased	1	HCT3	2	CMC2	-1.43589
241	241	CTGATCTGAGTGCGGCGATCTATCTTATATAGAAGATCGGAAGAGCTCGT	GCGGGTTCAGTGGAGT	ENSG00000103121	1.59679	blood_biased	1	HCT3	2	CMC2	-1.43589
242	242	CTGATCTGAGTGCGGCGATCTATCTTATATAGAAGATCGGAAGAGCTCGT	TAAGCGTTCCTCATTA	ENSG00000103121	0	blood_biased	1	HCT3	2	CMC2	-1.43589
243	243	CTGATCTGAGTGCGGCGATCTATCTTATATAGAAGATCGGAAGAGCTCGT	CCACCTATCGTAGGAG	ENSG00000103121	0	blood_biased	1	HCT3	2	CMC2	-1.43589
244	244	CTGATCTGAGTGCGGCGATCTATCTTATATAGAAGATCGGAAGAGCTCGT	TACTCGCTCACGATGT	ENSG00000103121	0	blood_biased	1	HCT3	2	CMC2	-1.43589
245	245	CTGATCTGAGTGCGGCGATCTATCTTATATAGAAGATCGGAAGAGCTCGT	CAGAATCAGGCCCGTT	ENSG00000103121	0	blood_biased	1	HCT3	2	CMC2	-1.43589
246	246	CTGATCTGAGTGCGGCGATCTATCTTATATAGAAGATCGGAAGAGCTCGT	ATTGGTGGTATATGGA	ENSG00000103121	0	blood_biased	1	HCT3	2	CMC2	-1.43589
247	247	CTGATCTGAGTGCGGCGATCTATCTTATATAGAAGATCGGAAGAGCTCGT	TTTACTGTCCGCGTTT	ENSG00000103121	0	blood_biased	1	HCT3	2	CMC2	-1.43589
248	248	CTGATCTGAGTGCGGCGATCTATCTTATATAGAAGATCGGAAGAGCTCGT	GATGAGGTCTACTCAT	ENSG00000103121	1.24629	blood_biased	1	HCT3	2	CMC2	-1.43589
249	249	CTGATCTGAGTGCGGCGATCTATCTTATATAGAAGATCGGAAGAGCTCGT	TCTGGAAGTGGGTCAA	ENSG00000103121	0	blood_biased	1	HCT3	2	CMC2	-1.43589
250	250	CTGATCTGAGTGCGGCGATCTATCTTATATAGAAGATCGGAAGAGCTCGT	CAGGTGCAGTTGCAGG	ENSG00000103121	0	blood_biased	1	HCT3	2	CMC2	-1.43589
251	251	CTGATCGTAGATCTCTTGGATCATTCTTATACCAGATCGGAAGAGCTCGT	ACACCAAGTATGAATG	ENSG00000103121	2.02916	organ_biased	0	HCT3	2	CMC2	-1.43589
252	252	CTGATCGTAGATCTCTTGGATCATTCTTATACCAGATCGGAAGAGCTCGT	CATCGGGAGGGAAACA	ENSG00000103121	1.48086	organ_biased	0	HCT3	2	CMC2	-1.43589
253	253	CTGATCGTAGATCTCTTGGATCATTCTTATACCAGATCGGAAGAGCTCGT	CATGCCTGTCTAGGTT	ENSG00000103121	1.96928	organ_biased	0	HCT3	2	CMC2	-1.43589

## Sheet: fig_2ab
Fig 2a.	Pearson Correlation Data
Mouse ID	Spine vs spleen	Blood vs spine	Blood vs spleen
ALL04-M1	0.9401	0.8677	0.9658
ALL04-M2	0.7275	0.7807	0.9917
ALL04-M3	0.2949	0.4174	0.9404
ALL04-M4	0.4909	0.3593	0.8094
ALL04-M5	0.4931	0.5048	0.9789
JFK93R-M1	0.9998	0.9997	0.9999
JFK93R-M2	1	1	1
JFK93R-M3	0.9109	0.8916	0.8886
JFK88R-M2	0.2664	0.3056	0.9958
JFK88R-M3	0.9932	0.998	0.9968
JFK88R-M4	0.9543	0.8596	0.8645
JFK93N-M1	0.8482	0.6341	0.9238
JFK93N-M2	0.9931	0.8561	0.8729
JFK93N-M3	0.9808	0.9506	0.9519
JFK93N-M4	0.9269	0.9578	0.9848
JFK88N-M1	0.9924	0.9989	0.9951
JFK88N-M2	0.9997	0.998	0.9978
JFK88N-M3	0.9967	0.9982	0.9995
JFK88N-M4	0.963	0.9875	0.9909
JFK88N-M5	0.9411	0.9887	0.8846
ALL20-M1	0.6691	0.4241	0.373
ALL20-M2	0.877	0.1473	0.0599
ALL20-M3	0.9092	0.9947	0.9157
ALL06-M1	0.9956	0.996	0.9999
ALL06-M2	0.9948	0.9973	0.998
ALL06-M3	0.7867	0.7711	0.9963
Fig 2b.	Pearson Correlation Data
Mouse ID	Left leg vs right leg	Spine vs right leg	Spine vs left leg
JFK93R-M1	0.9996	0.9998	0.9999
JFK93R-M2	1	1	1
JFK93R-M3	0.6597	0.6101	0.9624
JFK88R-M2	0.4522	0.5337	0.8665
JFK88R-M3	0.9986	0.9996	0.9973
JFK88R-M4	0.8896	0.8979	0.963
JFK93N-M1	0.5303	0.9554	0.4751
JFK93N-M2	0.4195	0.9909	0.4011
JFK93N-M3	0.4107	0.3744	0.9804
JFK93N-M4	0.885	0.851	0.9633
JFK88N-M1	0.9992	0.9983	0.9962
JFK88N-M2	0.9998	0.9997	0.9998
JFK88N-M3	0.9996	0.9989	0.9985
JFK88N-M4	0.9987	0.9913	0.9862
JFK88N-M5	0.996	0.9937	0.9993
ALL20-M1	0.7789	0.6032	0.3565
ALL20-M2	0.619	0.9507	0.6107
ALL20-M3	0.5604	0.3166	0.9201
ALL06-M1	0.9944	0.9954	0.9893
ALL06-M2	0.9737	0.9716	0.9987
ALL06-M3	0.3536	0.2872	0.851

## Sheet: fig_2c
Fig 2c. ALL04-M2
code	Blood	Spleen	Leg BM	Spine BM
CTGATCGGAAGGGCTCGCGATTACCTATGACTTAGATCGGAAGAGCTCGT	2.70978	3.05909	0.942905	4.63377
CTGATCGAGCTTGGAGGTGGACCTTTCCGCATAAGATCGGAAGAGCTCGT	2.31912	2.78411	0.805637	1.59756
CTGATCCTGTGACACGTTATGTGGGAAGGGGCCAGATCGGAAGAGCTCGT	1.30705	1.23703	0.549664	3.44935
CTGATCGGTCGCCATCTGGGGACTCTTACGTTCAGATCGGAAGAGCTCGT	0.782575	1.04542	0.494175	0.286338
CTGATCCGCTCGGCACGATGTAAGACAGCTTCGAGATCGGAAGAGCTCGT	0.756292	0.969048	0.230162	0.137186
CTGATCGTTATTTGGGTATCTGCGTCGCTTAGAAGATCGGAAGAGCTCGT	0.730071	0.733701	0.180316	1.64302
CTGATCTGAGTGCGGCGATCTATCTTATATAGAAGATCGGAAGAGCTCGT	0.727271	0.777297	0.260882	1.54661
CTGATCTCTTCTGTAGGGGGTACGGCTCGACACAGATCGGAAGAGCTCGT	0.637806	0.863637	0.698356	0.293903
CTGATCTTGCAGCATGTCGCACGTGGGCATAGAAGATCGGAAGAGCTCGT	0.517823	0.687145	0.14181	1.46471
CTGATCCTACATTCCGCTCTTGGTGGGGTGTAGAGATCGGAAGAGCTCGT	0.472063	0.524955	0.102034	0.0494396
CTGATCCGGACTTCTTTACGTAATCTAGCGACCAGATCGGAAGAGCTCGT	0.459923	0.635005	0.201332	0.216521
CTGATCTTTCGTTGTACTTTTGCTGGTGCCTGGAGATCGGAAGAGCTCGT	0.444584	0.719433	7.95296	0.0610801
CTGATCCGTGTCCTGCAATGTCGGAGTACGAGAAGATCGGAAGAGCTCGT	0.405054	0.695339	7.25666	0.0839054
CTGATCGTGCGCAGGCGTGTTACATTTACATTTAGATCGGAAGAGCTCGT	0.355492	0.472197	0.0751503	0.128762
CTGATCCTTCGTCTAAAATGGTTGGATCGGGGTAGATCGGAAGAGCTCGT	0.227844	0.387792	0.104375	0.118514
CTGATCGTAGATCTCTTGGATCATTCTTATACCAGATCGGAAGAGCTCGT	0.22733	0.205109	0.130921	0.0590619
CTGATCTCATCGACGACACTGGACTGCTTTCGCAGATCGGAAGAGCTCGT	0.194383	0.227455	0.042935	2.33995
CTGATCGTCGCGTCGAGTCTCTAGCTGAGGCGTAGATCGGAAGAGCTCGT	0.187684	0.299913	0.0924428	0.945367
CTGATCTTGTTTCACAGTTTTGAGCGTGTGATGAGATCGGAAGAGCTCGT	0.0877542	0.0852447	0	0
CTGATCTGGTCTCAATACGCGCCCGCTCTTGTTAGATCGGAAGAGCTCGT	0.048135	0.0210868	0	0.140259
CTGATCAAGACGCATGGCCTGATACATTACGGTAGATCGGAAGAGCTCGT	0.0425612	0.0245838	0.0203391	0.0129686
CTGATCTTGGTAAAAAAGCTTGTGCTGAGCGTTAGATCGGAAGAGCTCGT	0.0420915	0	0	0
CTGATCTCGGAATTGGTTGAAATTAAACTAGGAAGATCGGAAGAGCTCGT	0.0330175	0.0480252	0.0545855	0.0194399
CTGATCCCTCGCCGCGAAATCCTTCACTGATGGAGATCGGAAGAGCTCGT	0.030873	0.01154	0.0110581	0.226287
CTGATCCCCCTTGGTCTCGTGCTTATCTTTGTCAAATCGGAAGAGCTCGT	0.0298097	0	0.0121865	0.0313799
CTGATCGAGATCTAGGATTTTGTGAATAGCATGAGATCGGAAGAGCTCGT	0.0293134	0.0243739	0.0127225	0
CTGATCCCACAGTTCTCGAAGTGGATTAATTTAAGATCGGAAGAGCTCGT	0.0202571	0.0227537	0.0202827	0.0118879
CTGATCCGGCTCCTGTATATCCGGGTGATGCTCAGATCGGAAGAGCTCGT	0.0159859	0.0127407	0	0
CTGATCCGATCCGCGTGATGGCTCATGATGAGGAGATCGGAAGAGCTCGT	0.013744	0.0133351	1.13961	0
CTGATCATCTTAAGGCAGCGCTCCACGGGCTAGAGATCGGAAGAGCTCGT	0	0	0.0215803	0
CTGATCCCCCACCTGTGTACGATTTTAAGGGCTAGATCGGAAGAGCTCGT	0	0.0107008	0	0.171626
CTGATCCGGCAGTCGCGGCGGAGTGGTTGTGGTAGATCGGAAGAGCTCGT	0	0	0	0.0260805
CTGATCGTTACAGAAGGCTGCTTTAATAGCTGGAGATCGGAAGAGCTCGT	0	0	0.0588734	0
CTGATCCAGCAGCGTAGCTTCGGTGTGCGGTGCAGATCGGAAGAGCTCGT	0	0.0119014	0.0829362	0.0217706
CTGATCAAGGTCAGGGCTCATACACAGTACGCGAGATCGGAAGAGCTCGT	0	0	0	0.0194008
CTGATCGTCCAGCTGAGTCCTCTGTTTATGGGAAGATCGGAAGAGCTCGT	0	0	0.027053	0

## Sheet: fig_2d
Fig 2d. Blood vs Spleen
	Unnamed: 0	organ	mouse_id	percent_abundance	label_name
0	0	SPLEEN	M351	3.91973	unbiased
1	3	SPLEEN	M351	6.54614	organ_biased
2	6	SPLEEN	M351	3.93343	organ_biased
3	9	SPLEEN	M351	1.94744	unbiased
4	12	SPLEEN	M351	1.51439	unbiased
5	15	SPLEEN	M351	1.32854	unbiased
6	18	SPLEEN	M351	1.50542	unbiased
7	21	SPLEEN	M351	0.555531	unbiased
8	24	SPLEEN	M351	0.556104	unbiased
9	27	SPLEEN	M351	0.39779	unbiased
10	30	SPLEEN	M351	0.13794	unbiased
11	33	SPLEEN	M351	0.266577	unbiased
12	36	SPLEEN	M351	0.16676	unbiased
13	39	SPLEEN	M351	0.16843	unbiased
14	42	SPLEEN	M351	0.0672287	unbiased
15	45	SPLEEN	M351	0.107833	unbiased
16	48	SPLEEN	M351	0.0453281	unbiased
17	51	SPLEEN	M351	0.0627436	unbiased
18	54	SPLEEN	M351	0.0805408	unbiased
19	57	SPLEEN	M351	0.0717138	unbiased
20	60	SPLEEN	M351	0	unbiased
21	63	SPLEEN	M351	0.0292485	unbiased
22	66	SPLEEN	M351	0.0492883	unbiased
23	69	SPLEEN	M351	0.0815428	unbiased
24	72	SPLEEN	M351	0.0184652	unbiased
25	75	SPLEEN	M351	0.0524851	unbiased
26	78	SPLEEN	M351	0.0519126	unbiased
27	81	SPLEEN	M351	0.052342	unbiased
28	84	SPLEEN	M351	0.0127396	unbiased
29	87	SPLEEN	M351	0	unbiased
30	90	SPLEEN	M351	0.0170338	unbiased
31	93	SPLEEN	M351	0.0168907	unbiased
32	96	SPLEEN	M351	0.0397455	unbiased
33	99	SPLEEN	M351	0.0106402	unbiased
34	102	SPLEEN	M352	3.05909	unbiased
35	105	SPLEEN	M352	2.78411	unbiased
36	108	SPLEEN	M352	1.23703	unbiased
37	111	SPLEEN	M352	1.04542	unbiased
38	114	SPLEEN	M352	0.969048	unbiased
39	117	SPLEEN	M352	0.733701	unbiased
40	120	SPLEEN	M352	0.777297	unbiased
41	123	SPLEEN	M352	0.863637	unbiased
42	126	SPLEEN	M352	0.687145	unbiased
43	129	SPLEEN	M352	0.524955	unbiased
44	132	SPLEEN	M352	0.635005	unbiased
45	135	SPLEEN	M352	0.719433	unbiased
46	138	SPLEEN	M352	0.695339	unbiased
47	141	SPLEEN	M352	0.472197	unbiased
48	144	SPLEEN	M352	0.387792	unbiased
49	147	SPLEEN	M352	0.205109	unbiased
50	150	SPLEEN	M352	0.227455	unbiased
51	153	SPLEEN	M352	0.299913	unbiased
52	156	SPLEEN	M352	0.0852447	unbiased
53	159	SPLEEN	M352	0.0210868	unbiased
54	162	SPLEEN	M352	0.0245838	unbiased
55	165	SPLEEN	M352	0	unbiased
56	168	SPLEEN	M352	0.0480252	unbiased
57	171	SPLEEN	M352	0.01154	unbiased
58	174	SPLEEN	M352	0	unbiased
59	177	SPLEEN	M352	0.0243739	unbiased
60	180	SPLEEN	M352	0.0227537	unbiased
61	183	SPLEEN	M352	0.0127407	unbiased
62	186	SPLEEN	M352	0.0133351	unbiased
63	189	SPLEEN	M352	0	unbiased
64	192	SPLEEN	M352	0.0107008	unbiased
65	195	SPLEEN	M352	0	unbiased
66	198	SPLEEN	M352	0	unbiased
67	201	SPLEEN	M352	0.0119014	unbiased
68	204	SPLEEN	M352	0	unbiased
69	207	SPLEEN	M352	0	unbiased
70	210	SPLEEN	M354	0.732096	unbiased
71	213	SPLEEN	M354	0.0355886	unbiased
72	216	SPLEEN	M354	0.296622	unbiased
73	219	SPLEEN	M354	0.0108755	unbiased
74	222	SPLEEN	M354	0.907877	unbiased
75	225	SPLEEN	M354	0.64226	unbiased
76	228	SPLEEN	M354	0.286893	unbiased
77	231	SPLEEN	M354	1.11099	unbiased
78	234	SPLEEN	M354	0.0302914	unbiased
79	237	SPLEEN	M354	3.34105	unbiased
80	240	SPLEEN	M354	0.0533397	unbiased
81	243	SPLEEN	M354	0.0823338	unbiased
82	246	SPLEEN	M354	0.0140106	unbiased
83	249	SPLEEN	M354	0	unbiased
84	252	SPLEEN	M354	1.14117	unbiased
85	255	SPLEEN	M354	0.0388318	unbiased
86	258	SPLEEN	M354	0.816938	unbiased
87	261	SPLEEN	M354	0.252147	blood_biased
88	264	SPLEEN	M354	0	unbiased
89	267	SPLEEN	M354	0.025405	unbiased
90	270	SPLEEN	M354	0.0161295	unbiased
91	273	SPLEEN	M354	0	unbiased
92	276	SPLEEN	M354	0.0180754	unbiased
93	279	SPLEEN	M354	0.0975335	unbiased
94	282	SPLEEN	M354	0.260342	unbiased
95	285	SPLEEN	M354	1.28644	unbiased
96	288	SPLEEN	M354	0.0490154	unbiased
97	291	SPLEEN	M354	0.184365	blood_biased
98	294	SPLEEN	M353	1.61527	unbiased
99	297	SPLEEN	M353	0.691175	unbiased
100	300	SPLEEN	M353	1.73078	organ_biased
101	303	SPLEEN	M353	1.24459	unbiased
102	306	SPLEEN	M353	0.648947	unbiased
103	309	SPLEEN	M353	0.611119	unbiased
104	312	SPLEEN	M353	0.276644	unbiased
105	315	SPLEEN	M353	0.157434	unbiased
106	318	SPLEEN	M353	0.184498	unbiased
107	321	SPLEEN	M353	0.124842	unbiased
108	324	SPLEEN	M353	0.0969937	unbiased
109	327	SPLEEN	M353	0.12789	unbiased
110	330	SPLEEN	M353	0.143071	unbiased
111	333	SPLEEN	M353	0.0838879	unbiased
112	336	SPLEEN	M353	0.0503052	unbiased
113	339	SPLEEN	M353	0.0204252	unbiased
114	342	SPLEEN	M353	0.037139	unbiased
115	345	SPLEEN	M353	0.0384651	unbiased
116	348	SPLEEN	M353	0.0205199	unbiased
117	351	SPLEEN	M353	0	unbiased
118	354	SPLEEN	M355	1.27955	unbiased
119	357	SPLEEN	M355	0.212171	unbiased
120	360	SPLEEN	M355	0.0426261	unbiased
121	363	SPLEEN	M355	0.0191666	unbiased
122	366	SPLEEN	M355	0.0537792	unbiased
123	369	SPLEEN	M355	0.0121464	unbiased
124	372	SPLEEN	M355	0.0364561	unbiased
125	375	SPLEEN	M355	0	unbiased
126	378	SPLEEN	M355	0.0987706	unbiased
127	381	SPLEEN	M355	0.228568	unbiased
128	384	SPLEEN	M355	0.0495452	unbiased
129	387	SPLEEN	M355	0.536942	unbiased
130	390	SPLEEN	M355	0.349005	unbiased
131	393	SPLEEN	M355	0.0440655	unbiased
132	396	SPLEEN	M355	0	unbiased
133	399	SPLEEN	M355	0.0102272	unbiased
134	402	SPLEEN	M355	0.0259006	unbiased
135	405	SPLEEN	M355	0.0190572	unbiased
136	408	SPLEEN	M355	0.053493	unbiased
137	411	SPLEEN	M355	0.409779	unbiased
138	414	SPLEEN	M355	0.310302	unbiased
139	417	SPLEEN	M355	0	unbiased
140	420	SPLEEN	M355	0.0810855	unbiased
141	423	SPLEEN	M355	0.986907	unbiased
142	426	SPLEEN	M355	0.0122138	unbiased
143	429	SPLEEN	M355	1.47659	unbiased
144	432	SPLEEN	M355	1.01716	unbiased
145	435	SPLEEN	M355	0.0405133	unbiased
146	438	SPLEEN	M355	0.339662	unbiased
147	441	SPLEEN	M355	0	unbiased
Fig 2d. Blood vs Leg BM
	Unnamed: 0	organ	mouse_id	percent_abundance	label_name
0	0	BONE	M351	0.706487	blood_biased
1	1	BONE	M351	0.308033	blood_biased
2	2	BONE	M351	0.42249	blood_biased
3	3	BONE	M351	0.158013	blood_biased
4	4	BONE	M351	0.0371926	blood_biased
5	5	BONE	M352	0.942905	blood_biased
6	6	BONE	M352	0.805637	blood_biased
7	7	BONE	M352	7.95296	organ_biased
8	8	BONE	M352	7.25666	organ_biased

## Sheet: fig_2e
Fig 2e.
	Unnamed: 0	code	gene_id	expression	label_name	label_int	replicate	gene_name	fold_change
0	0	CTGATCGGAAGGGCTCGCGATTACCTATGACTTAGATCGGAAGAGCTCGT	ENSG00000121931	0	blood_biased	0	HCT1	LRIF1	-0.856044
1	1	CTGATCGGAAGGGCTCGCGATTACCTATGACTTAGATCGGAAGAGCTCGT	ENSG00000121931	0	blood_biased	0	HCT1	LRIF1	-0.856044
2	2	CTGATCGGAAGGGCTCGCGATTACCTATGACTTAGATCGGAAGAGCTCGT	ENSG00000121931	0	blood_biased	0	HCT1	LRIF1	-0.856044
3	3	CTGATCGGAAGGGCTCGCGATTACCTATGACTTAGATCGGAAGAGCTCGT	ENSG00000121931	0	blood_biased	0	HCT1	LRIF1	-0.856044
4	4	CTGATCGGAAGGGCTCGCGATTACCTATGACTTAGATCGGAAGAGCTCGT	ENSG00000121931	0	blood_biased	0	HCT1	LRIF1	-0.856044
5	5	CTGATCGGAAGGGCTCGCGATTACCTATGACTTAGATCGGAAGAGCTCGT	ENSG00000121931	0	blood_biased	0	HCT1	LRIF1	-0.856044
6	6	CTGATCGGAAGGGCTCGCGATTACCTATGACTTAGATCGGAAGAGCTCGT	ENSG00000121931	0	blood_biased	0	HCT1	LRIF1	-0.856044
7	7	CTGATCGGAAGGGCTCGCGATTACCTATGACTTAGATCGGAAGAGCTCGT	ENSG00000121931	0	blood_biased	0	HCT1	LRIF1	-0.856044
8	8	CTGATCGGAAGGGCTCGCGATTACCTATGACTTAGATCGGAAGAGCTCGT	ENSG00000121931	1.84183	blood_biased	0	HCT1	LRIF1	-0.856044
9	9	CTGATCGGAAGGGCTCGCGATTACCTATGACTTAGATCGGAAGAGCTCGT	ENSG00000121931	0	blood_biased	0	HCT1	LRIF1	-0.856044
10	10	CTGATCGGAAGGGCTCGCGATTACCTATGACTTAGATCGGAAGAGCTCGT	ENSG00000121931	0	blood_biased	0	HCT1	LRIF1	-0.856044
11	11	CTGATCGGAAGGGCTCGCGATTACCTATGACTTAGATCGGAAGAGCTCGT	ENSG00000121931	0	blood_biased	0	HCT1	LRIF1	-0.856044
12	12	CTGATCGGAAGGGCTCGCGATTACCTATGACTTAGATCGGAAGAGCTCGT	ENSG00000121931	0	blood_biased	0	HCT1	LRIF1	-0.856044
13	13	CTGATCGGAAGGGCTCGCGATTACCTATGACTTAGATCGGAAGAGCTCGT	ENSG00000121931	0	blood_biased	0	HCT1	LRIF1	-0.856044
14	14	CTGATCGGAAGGGCTCGCGATTACCTATGACTTAGATCGGAAGAGCTCGT	ENSG00000121931	0	blood_biased	0	HCT1	LRIF1	-0.856044
15	15	CTGATCGGAAGGGCTCGCGATTACCTATGACTTAGATCGGAAGAGCTCGT	ENSG00000121931	1.25885	blood_biased	0	HCT1	LRIF1	-0.856044
16	16	CTGATCGGAAGGGCTCGCGATTACCTATGACTTAGATCGGAAGAGCTCGT	ENSG00000121931	0	blood_biased	0	HCT1	LRIF1	-0.856044
17	17	CTGATCGGAAGGGCTCGCGATTACCTATGACTTAGATCGGAAGAGCTCGT	ENSG00000121931	1.08857	blood_biased	0	HCT1	LRIF1	-0.856044
18	18	CTGATCGAGCTTGGAGGTGGACCTTTCCGCATAAGATCGGAAGAGCTCGT	ENSG00000121931	0	blood_biased	0	HCT1	LRIF1	-0.856044
19	19	CTGATCGAGCTTGGAGGTGGACCTTTCCGCATAAGATCGGAAGAGCTCGT	ENSG00000121931	1.77368	blood_biased	0	HCT1	LRIF1	-0.856044
20	20	CTGATCGAGCTTGGAGGTGGACCTTTCCGCATAAGATCGGAAGAGCTCGT	ENSG00000121931	0	blood_biased	0	HCT1	LRIF1	-0.856044
21	21	CTGATCGAGCTTGGAGGTGGACCTTTCCGCATAAGATCGGAAGAGCTCGT	ENSG00000121931	0	blood_biased	0	HCT1	LRIF1	-0.856044
22	22	CTGATCGAGCTTGGAGGTGGACCTTTCCGCATAAGATCGGAAGAGCTCGT	ENSG00000121931	1.39886	blood_biased	0	HCT1	LRIF1	-0.856044
23	23	CTGATCGAGCTTGGAGGTGGACCTTTCCGCATAAGATCGGAAGAGCTCGT	ENSG00000121931	0	blood_biased	0	HCT1	LRIF1	-0.856044
24	24	CTGATCGAGCTTGGAGGTGGACCTTTCCGCATAAGATCGGAAGAGCTCGT	ENSG00000121931	1.55243	blood_biased	0	HCT1	LRIF1	-0.856044
25	25	CTGATCTTTCGTTGTACTTTTGCTGGTGCCTGGAGATCGGAAGAGCTCGT	ENSG00000121931	1.38623	organ_biased	1	HCT1	LRIF1	-0.856044
26	26	CTGATCTTTCGTTGTACTTTTGCTGGTGCCTGGAGATCGGAAGAGCTCGT	ENSG00000121931	0	organ_biased	1	HCT1	LRIF1	-0.856044
27	27	CTGATCTTTCGTTGTACTTTTGCTGGTGCCTGGAGATCGGAAGAGCTCGT	ENSG00000121931	1.26361	organ_biased	1	HCT1	LRIF1	-0.856044
28	28	CTGATCTTTCGTTGTACTTTTGCTGGTGCCTGGAGATCGGAAGAGCTCGT	ENSG00000121931	1.44219	organ_biased	1	HCT1	LRIF1	-0.856044
29	29	CTGATCTTTCGTTGTACTTTTGCTGGTGCCTGGAGATCGGAAGAGCTCGT	ENSG00000121931	1.03036	organ_biased	1	HCT1	LRIF1	-0.856044
30	30	CTGATCTTTCGTTGTACTTTTGCTGGTGCCTGGAGATCGGAAGAGCTCGT	ENSG00000121931	2.59069	organ_biased	1	HCT1	LRIF1	-0.856044
31	31	CTGATCTTTCGTTGTACTTTTGCTGGTGCCTGGAGATCGGAAGAGCTCGT	ENSG00000121931	0	organ_biased	1	HCT1	LRIF1	-0.856044
32	32	CTGATCCGTGTCCTGCAATGTCGGAGTACGAGAAGATCGGAAGAGCTCGT	ENSG00000121931	2.05366	organ_biased	1	HCT1	LRIF1	-0.856044
33	33	CTGATCCGTGTCCTGCAATGTCGGAGTACGAGAAGATCGGAAGAGCTCGT	ENSG00000121931	1.41474	organ_biased	1	HCT1	LRIF1	-0.856044
34	34	TCAAGTCTGGGGCGTCGGATGCTTATACTCTTAAGATCGGAAGAGCTCGT	ENSG00000121931	0	blood_biased	0	HCT1	LRIF1	-0.856044
35	35	TCAAGTCTGGGGCGTCGGATGCTTATACTCTTAAGATCGGAAGAGCTCGT	ENSG00000121931	0	blood_biased	0	HCT1	LRIF1	-0.856044
36	36	TCAAGTCTGGGGCGTCGGATGCTTATACTCTTAAGATCGGAAGAGCTCGT	ENSG00000121931	0	blood_biased	0	HCT1	LRIF1	-0.856044
37	37	TCAAGTCTGGGGCGTCGGATGCTTATACTCTTAAGATCGGAAGAGCTCGT	ENSG00000121931	0	blood_biased	0	HCT1	LRIF1	-0.856044
38	38	TCAAGTCTGGGGCGTCGGATGCTTATACTCTTAAGATCGGAAGAGCTCGT	ENSG00000121931	0	blood_biased	0	HCT1	LRIF1	-0.856044
39	39	TCAAGTCTGGGGCGTCGGATGCTTATACTCTTAAGATCGGAAGAGCTCGT	ENSG00000121931	0	blood_biased	0	HCT1	LRIF1	-0.856044
40	40	TCAAGTCTGGGGCGTCGGATGCTTATACTCTTAAGATCGGAAGAGCTCGT	ENSG00000121931	0	blood_biased	0	HCT1	LRIF1	-0.856044
41	41	TCAAGTCTGGGGCGTCGGATGCTTATACTCTTAAGATCGGAAGAGCTCGT	ENSG00000121931	0	blood_biased	0	HCT1	LRIF1	-0.856044
42	42	TCAAGTCTGGGGCGTCGGATGCTTATACTCTTAAGATCGGAAGAGCTCGT	ENSG00000121931	1.63266	blood_biased	0	HCT1	LRIF1	-0.856044
43	43	TCAAGTCTGGGGCGTCGGATGCTTATACTCTTAAGATCGGAAGAGCTCGT	ENSG00000121931	0	blood_biased	0	HCT1	LRIF1	-0.856044
44	44	TCAAGTCTGGGGCGTCGGATGCTTATACTCTTAAGATCGGAAGAGCTCGT	ENSG00000121931	0	blood_biased	0	HCT1	LRIF1	-0.856044
45	45	TCAAGTCTGGGGCGTCGGATGCTTATACTCTTAAGATCGGAAGAGCTCGT	ENSG00000121931	0	blood_biased	0	HCT1	LRIF1	-0.856044
46	46	TCAAGTCTGGGGCGTCGGATGCTTATACTCTTAAGATCGGAAGAGCTCGT	ENSG00000121931	0	blood_biased	0	HCT1	LRIF1	-0.856044
47	47	TCAAGTCTGGGGCGTCGGATGCTTATACTCTTAAGATCGGAAGAGCTCGT	ENSG00000121931	0	blood_biased	0	HCT1	LRIF1	-0.856044
48	48	TCAAGTCTGGGGCGTCGGATGCTTATACTCTTAAGATCGGAAGAGCTCGT	ENSG00000121931	1.94723	blood_biased	0	HCT1	LRIF1	-0.856044
49	49	TCAAGTCTGGGGCGTCGGATGCTTATACTCTTAAGATCGGAAGAGCTCGT	ENSG00000121931	0	blood_biased	0	HCT1	LRIF1	-0.856044
50	50	TCAAGTCTGGGGCGTCGGATGCTTATACTCTTAAGATCGGAAGAGCTCGT	ENSG00000121931	1.36474	blood_biased	0	HCT1	LRIF1	-0.856044
51	51	TCAAGTCTGGGGCGTCGGATGCTTATACTCTTAAGATCGGAAGAGCTCGT	ENSG00000121931	0	blood_biased	0	HCT1	LRIF1	-0.856044
52	52	TCAAGTCTGGGGCGTCGGATGCTTATACTCTTAAGATCGGAAGAGCTCGT	ENSG00000121931	1.76472	blood_biased	0	HCT1	LRIF1	-0.856044
53	53	TCAAGTCTGGGGCGTCGGATGCTTATACTCTTAAGATCGGAAGAGCTCGT	ENSG00000121931	0	blood_biased	0	HCT1	LRIF1	-0.856044
54	54	TCAAGTCTGGGGCGTCGGATGCTTATACTCTTAAGATCGGAAGAGCTCGT	ENSG00000121931	0	blood_biased	0	HCT1	LRIF1	-0.856044
55	55	TCAAGTCTGGGGCGTCGGATGCTTATACTCTTAAGATCGGAAGAGCTCGT	ENSG00000121931	0	blood_biased	0	HCT1	LRIF1	-0.856044
56	56	TCAAGTCTGGGGCGTCGGATGCTTATACTCTTAAGATCGGAAGAGCTCGT	ENSG00000121931	0	blood_biased	0	HCT1	LRIF1	-0.856044
57	57	TCAAGTCTGGGGCGTCGGATGCTTATACTCTTAAGATCGGAAGAGCTCGT	ENSG00000121931	1.22919	blood_biased	0	HCT1	LRIF1	-0.856044
58	58	TCAAGTCTGGGGCGTCGGATGCTTATACTCTTAAGATCGGAAGAGCTCGT	ENSG00000121931	0	blood_biased	0	HCT1	LRIF1	-0.856044
59	59	TCAAGTCTGGGGCGTCGGATGCTTATACTCTTAAGATCGGAAGAGCTCGT	ENSG00000121931	0	blood_biased	0	HCT1	LRIF1	-0.856044
60	60	TCAAGTCTGGGGCGTCGGATGCTTATACTCTTAAGATCGGAAGAGCTCGT	ENSG00000121931	0	blood_biased	0	HCT1	LRIF1	-0.856044
61	61	TCAAGTCTGGGGCGTCGGATGCTTATACTCTTAAGATCGGAAGAGCTCGT	ENSG00000121931	0	blood_biased	0	HCT1	LRIF1	-0.856044
62	62	TCAAGTCTGGGGCGTCGGATGCTTATACTCTTAAGATCGGAAGAGCTCGT	ENSG00000121931	1.40408	blood_biased	0	HCT1	LRIF1	-0.856044
63	63	TCAAGTCTGGGGCGTCGGATGCTTATACTCTTAAGATCGGAAGAGCTCGT	ENSG00000121931	0	blood_biased	0	HCT1	LRIF1	-0.856044
64	64	TCAAGTCTGGGGCGTCGGATGCTTATACTCTTAAGATCGGAAGAGCTCGT	ENSG00000121931	0	blood_biased	0	HCT1	LRIF1	-0.856044
65	65	TCAAGTCTGGGGCGTCGGATGCTTATACTCTTAAGATCGGAAGAGCTCGT	ENSG00000121931	0	blood_biased	0	HCT1	LRIF1	-0.856044
66	66	TCAAGTCTGGGGCGTCGGATGCTTATACTCTTAAGATCGGAAGAGCTCGT	ENSG00000121931	0	blood_biased	0	HCT1	LRIF1	-0.856044
67	67	TCAAGTCTGGGGCGTCGGATGCTTATACTCTTAAGATCGGAAGAGCTCGT	ENSG00000121931	0	blood_biased	0	HCT1	LRIF1	-0.856044
68	68	TCAAGTCTGGGGCGTCGGATGCTTATACTCTTAAGATCGGAAGAGCTCGT	ENSG00000121931	0	blood_biased	0	HCT1	LRIF1	-0.856044
69	69	TCAAGTCTGGGGCGTCGGATGCTTATACTCTTAAGATCGGAAGAGCTCGT	ENSG00000121931	0.70727	blood_biased	0	HCT1	LRIF1	-0.856044
70	70	TCAAGTCTGGGGCGTCGGATGCTTATACTCTTAAGATCGGAAGAGCTCGT	ENSG00000121931	0	blood_biased	0	HCT1	LRIF1	-0.856044
71	71	TCAAGTCTGGGGCGTCGGATGCTTATACTCTTAAGATCGGAAGAGCTCGT	ENSG00000121931	0	blood_biased	0	HCT1	LRIF1	-0.856044
72	72	TCAAGTCTGGGGCGTCGGATGCTTATACTCTTAAGATCGGAAGAGCTCGT	ENSG00000121931	0	blood_biased	0	HCT1	LRIF1	-0.856044
73	73	TCAAGTTGGCGTTCCTCCCCCAGCTTTGGCCGCAGATCGGAAGAGCTCGT	ENSG00000121931	0	blood_biased	0	HCT1	LRIF1	-0.856044
74	74	TCAAGTTGGCGTTCCTCCCCCAGCTTTGGCCGCAGATCGGAAGAGCTCGT	ENSG00000121931	0	blood_biased	0	HCT1	LRIF1	-0.856044
75	75	TCAAGTTGGCGTTCCTCCCCCAGCTTTGGCCGCAGATCGGAAGAGCTCGT	ENSG00000121931	0	blood_biased	0	HCT1	LRIF1	-0.856044
76	76	TCAAGTTGGCGTTCCTCCCCCAGCTTTGGCCGCAGATCGGAAGAGCTCGT	ENSG00000121931	0	blood_biased	0	HCT1	LRIF1	-0.856044
77	77	TCAAGTTGGCGTTCCTCCCCCAGCTTTGGCCGCAGATCGGAAGAGCTCGT	ENSG00000121931	0.734321	blood_biased	0	HCT1	LRIF1	-0.856044
78	78	TCAAGTTGGCGTTCCTCCCCCAGCTTTGGCCGCAGATCGGAAGAGCTCGT	ENSG00000121931	0	blood_biased	0	HCT1	LRIF1	-0.856044
79	79	TCAAGTTGGCGTTCCTCCCCCAGCTTTGGCCGCAGATCGGAAGAGCTCGT	ENSG00000121931	0	blood_biased	0	HCT1	LRIF1	-0.856044
80	80	TCAAGTTGGCGTTCCTCCCCCAGCTTTGGCCGCAGATCGGAAGAGCTCGT	ENSG00000121931	1.05523	blood_biased	0	HCT1	LRIF1	-0.856044
81	81	TCAAGTTGGCGTTCCTCCCCCAGCTTTGGCCGCAGATCGGAAGAGCTCGT	ENSG00000121931	0	blood_biased	0	HCT1	LRIF1	-0.856044
82	82	TCAAGTTGGCGTTCCTCCCCCAGCTTTGGCCGCAGATCGGAAGAGCTCGT	ENSG00000121931	0	blood_biased	0	HCT1	LRIF1	-0.856044
83	83	TCAAGTTGGCGTTCCTCCCCCAGCTTTGGCCGCAGATCGGAAGAGCTCGT	ENSG00000121931	0.590914	blood_biased	0	HCT1	LRIF1	-0.856044
84	84	TCAAGTTGGCGTTCCTCCCCCAGCTTTGGCCGCAGATCGGAAGAGCTCGT	ENSG00000121931	0	blood_biased	0	HCT1	LRIF1	-0.856044
85	85	TCAAGTTGTGGGGCCGAACAACGCTTGAGTATGAGATCGGAAGAGCTCGT	ENSG00000121931	1.68277	blood_biased	0	HCT1	LRIF1	-0.856044
86	86	TCAAGTTGTGGGGCCGAACAACGCTTGAGTATGAGATCGGAAGAGCTCGT	ENSG00000121931	2.35851	blood_biased	0	HCT1	LRIF1	-0.856044
87	87	TCAAGTTGTGGGGCCGAACAACGCTTGAGTATGAGATCGGAAGAGCTCGT	ENSG00000121931	0	blood_biased	0	HCT1	LRIF1	-0.856044
88	88	TCAAGTTGTGGGGCCGAACAACGCTTGAGTATGAGATCGGAAGAGCTCGT	ENSG00000121931	0	blood_biased	0	HCT1	LRIF1	-0.856044
89	89	TCAAGTTGTGGGGCCGAACAACGCTTGAGTATGAGATCGGAAGAGCTCGT	ENSG00000121931	1.75622	blood_biased	0	HCT1	LRIF1	-0.856044
90	90	TCAAGTTGTGGGGCCGAACAACGCTTGAGTATGAGATCGGAAGAGCTCGT	ENSG00000121931	0	blood_biased	0	HCT1	LRIF1	-0.856044
91	91	TCAAGTTGTGGGGCCGAACAACGCTTGAGTATGAGATCGGAAGAGCTCGT	ENSG00000121931	0.651957	blood_biased	0	HCT1	LRIF1	-0.856044
92	92	TCAAGTTGTGGGGCCGAACAACGCTTGAGTATGAGATCGGAAGAGCTCGT	ENSG00000121931	3.03309	blood_biased	0	HCT1	LRIF1	-0.856044
93	93	TCAAGTTGTGGGGCCGAACAACGCTTGAGTATGAGATCGGAAGAGCTCGT	ENSG00000121931	0	blood_biased	0	HCT1	LRIF1	-0.856044
94	94	TCAAGTTGTGGGGCCGAACAACGCTTGAGTATGAGATCGGAAGAGCTCGT	ENSG00000121931	0	blood_biased	0	HCT1	LRIF1	-0.856044
95	95	TCAAGTTGTGGGGCCGAACAACGCTTGAGTATGAGATCGGAAGAGCTCGT	ENSG00000121931	0	blood_biased	0	HCT1	LRIF1	-0.856044
96	96	TCAAGTTGTGGGGCCGAACAACGCTTGAGTATGAGATCGGAAGAGCTCGT	ENSG00000121931	0	blood_biased	0	HCT1	LRIF1	-0.856044
97	97	TCAAGTTGTGGGGCCGAACAACGCTTGAGTATGAGATCGGAAGAGCTCGT	ENSG00000121931	1.23991	blood_biased	0	HCT1	LRIF1	-0.856044
98	98	TCAAGTTGTGGGGCCGAACAACGCTTGAGTATGAGATCGGAAGAGCTCGT	ENSG00000121931	1.94601	blood_biased	0	HCT1	LRIF1	-0.856044
99	99	TCAAGTTGTGGGGCCGAACAACGCTTGAGTATGAGATCGGAAGAGCTCGT	ENSG00000121931	1.54712	blood_biased	0	HCT1	LRIF1	-0.856044
100	100	TCAAGTTGTGGGGCCGAACAACGCTTGAGTATGAGATCGGAAGAGCTCGT	ENSG00000121931	0	blood_biased	0	HCT1	LRIF1	-0.856044
101	101	TCAAGTTGTGGGGCCGAACAACGCTTGAGTATGAGATCGGAAGAGCTCGT	ENSG00000121931	2.30137	blood_biased	0	HCT1	LRIF1	-0.856044
102	102	TCAAGTTGTGGGGCCGAACAACGCTTGAGTATGAGATCGGAAGAGCTCGT	ENSG00000121931	0	blood_biased	0	HCT1	LRIF1	-0.856044
103	103	TCAAGTTATCGCCAGGCGGTCTTCTATGGCAGGAGATCGGAAGAGCTCGT	ENSG00000121931	0	blood_biased	0	HCT1	LRIF1	-0.856044
104	104	TCAAGTGGCGTCAAATGCGATTGTCTGGCCAGGAGATCGGAAGAGCTCGT	ENSG00000121931	0	blood_biased	0	HCT1	LRIF1	-0.856044
105	105	TCAAGTGGCGTCAAATGCGATTGTCTGGCCAGGAGATCGGAAGAGCTCGT	ENSG00000121931	0	blood_biased	0	HCT1	LRIF1	-0.856044
106	106	TCAAGTGGCGTCAAATGCGATTGTCTGGCCAGGAGATCGGAAGAGCTCGT	ENSG00000121931	0	blood_biased	0	HCT1	LRIF1	-0.856044
107	107	CTGATCGGAAGGGCTCGCGATTACCTATGACTTAGATCGGAAGAGCTCGT	ENSG00000010671	1.58247	blood_biased	0	HCT1	BTK	-1.03643
108	108	CTGATCGGAAGGGCTCGCGATTACCTATGACTTAGATCGGAAGAGCTCGT	ENSG00000010671	0	blood_biased	0	HCT1	BTK	-1.03643
109	109	CTGATCGGAAGGGCTCGCGATTACCTATGACTTAGATCGGAAGAGCTCGT	ENSG00000010671	0	blood_biased	0	HCT1	BTK	-1.03643
110	110	CTGATCGGAAGGGCTCGCGATTACCTATGACTTAGATCGGAAGAGCTCGT	ENSG00000010671	0	blood_biased	0	HCT1	BTK	-1.03643
111	111	CTGATCGGAAGGGCTCGCGATTACCTATGACTTAGATCGGAAGAGCTCGT	ENSG00000010671	0	blood_biased	0	HCT1	BTK	-1.03643
112	112	CTGATCGGAAGGGCTCGCGATTACCTATGACTTAGATCGGAAGAGCTCGT	ENSG00000010671	0	blood_biased	0	HCT1	BTK	-1.03643
113	113	CTGATCGGAAGGGCTCGCGATTACCTATGACTTAGATCGGAAGAGCTCGT	ENSG00000010671	0	blood_biased	0	HCT1	BTK	-1.03643
114	114	CTGATCGGAAGGGCTCGCGATTACCTATGACTTAGATCGGAAGAGCTCGT	ENSG00000010671	0	blood_biased	0	HCT1	BTK	-1.03643
115	115	CTGATCGGAAGGGCTCGCGATTACCTATGACTTAGATCGGAAGAGCTCGT	ENSG00000010671	0	blood_biased	0	HCT1	BTK	-1.03643
116	116	CTGATCGGAAGGGCTCGCGATTACCTATGACTTAGATCGGAAGAGCTCGT	ENSG00000010671	2.46408	blood_biased	0	HCT1	BTK	-1.03643
117	117	CTGATCGGAAGGGCTCGCGATTACCTATGACTTAGATCGGAAGAGCTCGT	ENSG00000010671	0	blood_biased	0	HCT1	BTK	-1.03643
118	118	CTGATCGGAAGGGCTCGCGATTACCTATGACTTAGATCGGAAGAGCTCGT	ENSG00000010671	1.85593	blood_biased	0	HCT1	BTK	-1.03643
119	119	CTGATCGGAAGGGCTCGCGATTACCTATGACTTAGATCGGAAGAGCTCGT	ENSG00000010671	1.39959	blood_biased	0	HCT1	BTK	-1.03643
120	120	CTGATCGGAAGGGCTCGCGATTACCTATGACTTAGATCGGAAGAGCTCGT	ENSG00000010671	0	blood_biased	0	HCT1	BTK	-1.03643
121	121	CTGATCGGAAGGGCTCGCGATTACCTATGACTTAGATCGGAAGAGCTCGT	ENSG00000010671	2.48756	blood_biased	0	HCT1	BTK	-1.03643
122	122	CTGATCGGAAGGGCTCGCGATTACCTATGACTTAGATCGGAAGAGCTCGT	ENSG00000010671	0	blood_biased	0	HCT1	BTK	-1.03643
123	123	CTGATCGGAAGGGCTCGCGATTACCTATGACTTAGATCGGAAGAGCTCGT	ENSG00000010671	2.21155	blood_biased	0	HCT1	BTK	-1.03643
124	124	CTGATCGGAAGGGCTCGCGATTACCTATGACTTAGATCGGAAGAGCTCGT	ENSG00000010671	1.08857	blood_biased	0	HCT1	BTK	-1.03643
125	125	CTGATCGAGCTTGGAGGTGGACCTTTCCGCATAAGATCGGAAGAGCTCGT	ENSG00000010671	2.00076	blood_biased	0	HCT1	BTK	-1.03643
126	126	CTGATCGAGCTTGGAGGTGGACCTTTCCGCATAAGATCGGAAGAGCTCGT	ENSG00000010671	0	blood_biased	0	HCT1	BTK	-1.03643
127	127	CTGATCGAGCTTGGAGGTGGACCTTTCCGCATAAGATCGGAAGAGCTCGT	ENSG00000010671	0	blood_biased	0	HCT1	BTK	-1.03643
128	128	CTGATCGAGCTTGGAGGTGGACCTTTCCGCATAAGATCGGAAGAGCTCGT	ENSG00000010671	0	blood_biased	0	HCT1	BTK	-1.03643
129	129	CTGATCGAGCTTGGAGGTGGACCTTTCCGCATAAGATCGGAAGAGCTCGT	ENSG00000010671	2.09554	blood_biased	0	HCT1	BTK	-1.03643
130	130	CTGATCGAGCTTGGAGGTGGACCTTTCCGCATAAGATCGGAAGAGCTCGT	ENSG00000010671	1.47788	blood_biased	0	HCT1	BTK	-1.03643
131	131	CTGATCGAGCTTGGAGGTGGACCTTTCCGCATAAGATCGGAAGAGCTCGT	ENSG00000010671	1.55243	blood_biased	0	HCT1	BTK	-1.03643
132	132	CTGATCTTTCGTTGTACTTTTGCTGGTGCCTGGAGATCGGAAGAGCTCGT	ENSG00000010671	2.07994	organ_biased	1	HCT1	BTK	-1.03643
133	133	CTGATCTTTCGTTGTACTTTTGCTGGTGCCTGGAGATCGGAAGAGCTCGT	ENSG00000010671	1.93842	organ_biased	1	HCT1	BTK	-1.03643
134	134	CTGATCTTTCGTTGTACTTTTGCTGGTGCCTGGAGATCGGAAGAGCTCGT	ENSG00000010671	1.26361	organ_biased	1	HCT1	BTK	-1.03643
135	135	CTGATCTTTCGTTGTACTTTTGCTGGTGCCTGGAGATCGGAAGAGCTCGT	ENSG00000010671	1.44219	organ_biased	1	HCT1	BTK	-1.03643
136	136	CTGATCTTTCGTTGTACTTTTGCTGGTGCCTGGAGATCGGAAGAGCTCGT	ENSG00000010671	2.3702	organ_biased	1	HCT1	BTK	-1.03643
137	137	CTGATCTTTCGTTGTACTTTTGCTGGTGCCTGGAGATCGGAAGAGCTCGT	ENSG00000010671	1.81226	organ_biased	1	HCT1	BTK	-1.03643
138	138	CTGATCTTTCGTTGTACTTTTGCTGGTGCCTGGAGATCGGAAGAGCTCGT	ENSG00000010671	2.41929	organ_biased	1	HCT1	BTK	-1.03643
139	139	CTGATCCGTGTCCTGCAATGTCGGAGTACGAGAAGATCGGAAGAGCTCGT	ENSG00000010671	2.51788	organ_biased	1	HCT1	BTK	-1.03643
140	140	CTGATCCGTGTCCTGCAATGTCGGAGTACGAGAAGATCGGAAGAGCTCGT	ENSG00000010671	0	organ_biased	1	HCT1	BTK	-1.03643
141	141	TCAAGTCTGGGGCGTCGGATGCTTATACTCTTAAGATCGGAAGAGCTCGT	ENSG00000010671	0	blood_biased	0	HCT1	BTK	-1.03643
142	142	TCAAGTCTGGGGCGTCGGATGCTTATACTCTTAAGATCGGAAGAGCTCGT	ENSG00000010671	1.64571	blood_biased	0	HCT1	BTK	-1.03643
143	143	TCAAGTCTGGGGCGTCGGATGCTTATACTCTTAAGATCGGAAGAGCTCGT	ENSG00000010671	0	blood_biased	0	HCT1	BTK	-1.03643
144	144	TCAAGTCTGGGGCGTCGGATGCTTATACTCTTAAGATCGGAAGAGCTCGT	ENSG00000010671	0	blood_biased	0	HCT1	BTK	-1.03643
145	145	TCAAGTCTGGGGCGTCGGATGCTTATACTCTTAAGATCGGAAGAGCTCGT	ENSG00000010671	0	blood_biased	0	HCT1	BTK	-1.03643
146	146	TCAAGTCTGGGGCGTCGGATGCTTATACTCTTAAGATCGGAAGAGCTCGT	ENSG00000010671	1.48686	blood_biased	0	HCT1	BTK	-1.03643
147	147	TCAAGTCTGGGGCGTCGGATGCTTATACTCTTAAGATCGGAAGAGCTCGT	ENSG00000010671	0	blood_biased	0	HCT1	BTK	-1.03643
148	148	TCAAGTCTGGGGCGTCGGATGCTTATACTCTTAAGATCGGAAGAGCTCGT	ENSG00000010671	2.20399	blood_biased	0	HCT1	BTK	-1.03643
149	149	TCAAGTCTGGGGCGTCGGATGCTTATACTCTTAAGATCGGAAGAGCTCGT	ENSG00000010671	0	blood_biased	0	HCT1	BTK	-1.03643
150	150	TCAAGTCTGGGGCGTCGGATGCTTATACTCTTAAGATCGGAAGAGCTCGT	ENSG00000010671	0	blood_biased	0	HCT1	BTK	-1.03643
151	151	TCAAGTCTGGGGCGTCGGATGCTTATACTCTTAAGATCGGAAGAGCTCGT	ENSG00000010671	2.00532	blood_biased	0	HCT1	BTK	-1.03643
152	152	TCAAGTCTGGGGCGTCGGATGCTTATACTCTTAAGATCGGAAGAGCTCGT	ENSG00000010671	0.896964	blood_biased	0	HCT1	BTK	-1.03643
153	153	TCAAGTCTGGGGCGTCGGATGCTTATACTCTTAAGATCGGAAGAGCTCGT	ENSG00000010671	0	blood_biased	0	HCT1	BTK	-1.03643
154	154	TCAAGTCTGGGGCGTCGGATGCTTATACTCTTAAGATCGGAAGAGCTCGT	ENSG00000010671	0	blood_biased	0	HCT1	BTK	-1.03643
155	155	TCAAGTCTGGGGCGTCGGATGCTTATACTCTTAAGATCGGAAGAGCTCGT	ENSG00000010671	0	blood_biased	0	HCT1	BTK	-1.03643
156	156	TCAAGTCTGGGGCGTCGGATGCTTATACTCTTAAGATCGGAAGAGCTCGT	ENSG00000010671	1.60723	blood_biased	0	HCT1	BTK	-1.03643
157	157	TCAAGTCTGGGGCGTCGGATGCTTATACTCTTAAGATCGGAAGAGCTCGT	ENSG00000010671	1.36474	blood_biased	0	HCT1	BTK	-1.03643
158	158	TCAAGTCTGGGGCGTCGGATGCTTATACTCTTAAGATCGGAAGAGCTCGT	ENSG00000010671	2.18144	blood_biased	0	HCT1	BTK	-1.03643
159	159	TCAAGTCTGGGGCGTCGGATGCTTATACTCTTAAGATCGGAAGAGCTCGT	ENSG00000010671	0	blood_biased	0	HCT1	BTK	-1.03643
160	160	TCAAGTCTGGGGCGTCGGATGCTTATACTCTTAAGATCGGAAGAGCTCGT	ENSG00000010671	0	blood_biased	0	HCT1	BTK	-1.03643
161	161	TCAAGTCTGGGGCGTCGGATGCTTATACTCTTAAGATCGGAAGAGCTCGT	ENSG00000010671	0	blood_biased	0	HCT1	BTK	-1.03643
162	162	TCAAGTCTGGGGCGTCGGATGCTTATACTCTTAAGATCGGAAGAGCTCGT	ENSG00000010671	0	blood_biased	0	HCT1	BTK	-1.03643
163	163	TCAAGTCTGGGGCGTCGGATGCTTATACTCTTAAGATCGGAAGAGCTCGT	ENSG00000010671	0	blood_biased	0	HCT1	BTK	-1.03643
164	164	TCAAGTCTGGGGCGTCGGATGCTTATACTCTTAAGATCGGAAGAGCTCGT	ENSG00000010671	1.22919	blood_biased	0	HCT1	BTK	-1.03643
165	165	TCAAGTCTGGGGCGTCGGATGCTTATACTCTTAAGATCGGAAGAGCTCGT	ENSG00000010671	1.4284	blood_biased	0	HCT1	BTK	-1.03643
166	166	TCAAGTCTGGGGCGTCGGATGCTTATACTCTTAAGATCGGAAGAGCTCGT	ENSG00000010671	0	blood_biased	0	HCT1	BTK	-1.03643
167	167	TCAAGTCTGGGGCGTCGGATGCTTATACTCTTAAGATCGGAAGAGCTCGT	ENSG00000010671	3.01833	blood_biased	0	HCT1	BTK	-1.03643
168	168	TCAAGTCTGGGGCGTCGGATGCTTATACTCTTAAGATCGGAAGAGCTCGT	ENSG00000010671	2.62698	blood_biased	0	HCT1	BTK	-1.03643
169	169	TCAAGTCTGGGGCGTCGGATGCTTATACTCTTAAGATCGGAAGAGCTCGT	ENSG00000010671	0	blood_biased	0	HCT1	BTK	-1.03643
170	170	TCAAGTCTGGGGCGTCGGATGCTTATACTCTTAAGATCGGAAGAGCTCGT	ENSG00000010671	1.16613	blood_biased	0	HCT1	BTK	-1.03643
171	171	TCAAGTCTGGGGCGTCGGATGCTTATACTCTTAAGATCGGAAGAGCTCGT	ENSG00000010671	0	blood_biased	0	HCT1	BTK	-1.03643
172	172	TCAAGTCTGGGGCGTCGGATGCTTATACTCTTAAGATCGGAAGAGCTCGT	ENSG00000010671	0.875071	blood_biased	0	HCT1	BTK	-1.03643
173	173	TCAAGTCTGGGGCGTCGGATGCTTATACTCTTAAGATCGGAAGAGCTCGT	ENSG00000010671	0	blood_biased	0	HCT1	BTK	-1.03643
174	174	TCAAGTCTGGGGCGTCGGATGCTTATACTCTTAAGATCGGAAGAGCTCGT	ENSG00000010671	0	blood_biased	0	HCT1	BTK	-1.03643
175	175	TCAAGTCTGGGGCGTCGGATGCTTATACTCTTAAGATCGGAAGAGCTCGT	ENSG00000010671	1.0477	blood_biased	0	HCT1	BTK	-1.03643
176	176	TCAAGTCTGGGGCGTCGGATGCTTATACTCTTAAGATCGGAAGAGCTCGT	ENSG00000010671	0.70727	blood_biased	0	HCT1	BTK	-1.03643
177	177	TCAAGTCTGGGGCGTCGGATGCTTATACTCTTAAGATCGGAAGAGCTCGT	ENSG00000010671	0	blood_biased	0	HCT1	BTK	-1.03643
178	178	TCAAGTCTGGGGCGTCGGATGCTTATACTCTTAAGATCGGAAGAGCTCGT	ENSG00000010671	0	blood_biased	0	HCT1	BTK	-1.03643
179	179	TCAAGTCTGGGGCGTCGGATGCTTATACTCTTAAGATCGGAAGAGCTCGT	ENSG00000010671	0.776921	blood_biased	0	HCT1	BTK	-1.03643
180	180	TCAAGTTGGCGTTCCTCCCCCAGCTTTGGCCGCAGATCGGAAGAGCTCGT	ENSG00000010671	0	blood_biased	0	HCT1	BTK	-1.03643
181	181	TCAAGTTGGCGTTCCTCCCCCAGCTTTGGCCGCAGATCGGAAGAGCTCGT	ENSG00000010671	0	blood_biased	0	HCT1	BTK	-1.03643
182	182	TCAAGTTGGCGTTCCTCCCCCAGCTTTGGCCGCAGATCGGAAGAGCTCGT	ENSG00000010671	0	blood_biased	0	HCT1	BTK	-1.03643
183	183	TCAAGTTGGCGTTCCTCCCCCAGCTTTGGCCGCAGATCGGAAGAGCTCGT	ENSG00000010671	1.13962	blood_biased	0	HCT1	BTK	-1.03643
184	184	TCAAGTTGGCGTTCCTCCCCCAGCTTTGGCCGCAGATCGGAAGAGCTCGT	ENSG00000010671	0	blood_biased	0	HCT1	BTK	-1.03643
185	185	TCAAGTTGGCGTTCCTCCCCCAGCTTTGGCCGCAGATCGGAAGAGCTCGT	ENSG00000010671	0	blood_biased	0	HCT1	BTK	-1.03643
186	186	TCAAGTTGGCGTTCCTCCCCCAGCTTTGGCCGCAGATCGGAAGAGCTCGT	ENSG00000010671	0	blood_biased	0	HCT1	BTK	-1.03643
187	187	TCAAGTTGGCGTTCCTCCCCCAGCTTTGGCCGCAGATCGGAAGAGCTCGT	ENSG00000010671	1.05523	blood_biased	0	HCT1	BTK	-1.03643
188	188	TCAAGTTGGCGTTCCTCCCCCAGCTTTGGCCGCAGATCGGAAGAGCTCGT	ENSG00000010671	0	blood_biased	0	HCT1	BTK	-1.03643
189	189	TCAAGTTGGCGTTCCTCCCCCAGCTTTGGCCGCAGATCGGAAGAGCTCGT	ENSG00000010671	1.75177	blood_biased	0	HCT1	BTK	-1.03643
190	190	TCAAGTTGGCGTTCCTCCCCCAGCTTTGGCCGCAGATCGGAAGAGCTCGT	ENSG00000010671	1.00892	blood_biased	0	HCT1	BTK	-1.03643
191	191	TCAAGTTGGCGTTCCTCCCCCAGCTTTGGCCGCAGATCGGAAGAGCTCGT	ENSG00000010671	0	blood_biased	0	HCT1	BTK	-1.03643
192	192	TCAAGTTGTGGGGCCGAACAACGCTTGAGTATGAGATCGGAAGAGCTCGT	ENSG00000010671	1.68277	blood_biased	0	HCT1	BTK	-1.03643
193	193	TCAAGTTGTGGGGCCGAACAACGCTTGAGTATGAGATCGGAAGAGCTCGT	ENSG00000010671	0	blood_biased	0	HCT1	BTK	-1.03643
194	194	TCAAGTTGTGGGGCCGAACAACGCTTGAGTATGAGATCGGAAGAGCTCGT	ENSG00000010671	3.36006	blood_biased	0	HCT1	BTK	-1.03643
195	195	TCAAGTTGTGGGGCCGAACAACGCTTGAGTATGAGATCGGAAGAGCTCGT	ENSG00000010671	0	blood_biased	0	HCT1	BTK	-1.03643
196	196	TCAAGTTGTGGGGCCGAACAACGCTTGAGTATGAGATCGGAAGAGCTCGT	ENSG00000010671	0	blood_biased	0	HCT1	BTK	-1.03643
197	197	TCAAGTTGTGGGGCCGAACAACGCTTGAGTATGAGATCGGAAGAGCTCGT	ENSG00000010671	1.47755	blood_biased	0	HCT1	BTK	-1.03643
198	198	TCAAGTTGTGGGGCCGAACAACGCTTGAGTATGAGATCGGAAGAGCTCGT	ENSG00000010671	0	blood_biased	0	HCT1	BTK	-1.03643
199	199	TCAAGTTGTGGGGCCGAACAACGCTTGAGTATGAGATCGGAAGAGCTCGT	ENSG00000010671	0	blood_biased	0	HCT1	BTK	-1.03643
200	200	TCAAGTTGTGGGGCCGAACAACGCTTGAGTATGAGATCGGAAGAGCTCGT	ENSG00000010671	1.25239	blood_biased	0	HCT1	BTK	-1.03643
201	201	TCAAGTTGTGGGGCCGAACAACGCTTGAGTATGAGATCGGAAGAGCTCGT	ENSG00000010671	1.40033	blood_biased	0	HCT1	BTK	-1.03643
202	202	TCAAGTTGTGGGGCCGAACAACGCTTGAGTATGAGATCGGAAGAGCTCGT	ENSG00000010671	0.907632	blood_biased	0	HCT1	BTK	-1.03643
203	203	TCAAGTTGTGGGGCCGAACAACGCTTGAGTATGAGATCGGAAGAGCTCGT	ENSG00000010671	0	blood_biased	0	HCT1	BTK	-1.03643
204	204	TCAAGTTGTGGGGCCGAACAACGCTTGAGTATGAGATCGGAAGAGCTCGT	ENSG00000010671	0	blood_biased	0	HCT1	BTK	-1.03643
205	205	TCAAGTTGTGGGGCCGAACAACGCTTGAGTATGAGATCGGAAGAGCTCGT	ENSG00000010671	0	blood_biased	0	HCT1	BTK	-1.03643
206	206	TCAAGTTGTGGGGCCGAACAACGCTTGAGTATGAGATCGGAAGAGCTCGT	ENSG00000010671	0.971714	blood_biased	0	HCT1	BTK	-1.03643
207	207	TCAAGTTGTGGGGCCGAACAACGCTTGAGTATGAGATCGGAAGAGCTCGT	ENSG00000010671	1.50758	blood_biased	0	HCT1	BTK	-1.03643
208	208	TCAAGTTGTGGGGCCGAACAACGCTTGAGTATGAGATCGGAAGAGCTCGT	ENSG00000010671	0	blood_biased	0	HCT1	BTK	-1.03643
209	209	TCAAGTTGTGGGGCCGAACAACGCTTGAGTATGAGATCGGAAGAGCTCGT	ENSG00000010671	1.7845	blood_biased	0	HCT1	BTK	-1.03643
210	210	TCAAGTTATCGCCAGGCGGTCTTCTATGGCAGGAGATCGGAAGAGCTCGT	ENSG00000010671	2.33518	blood_biased	0	HCT1	BTK	-1.03643
211	211	TCAAGTGGCGTCAAATGCGATTGTCTGGCCAGGAGATCGGAAGAGCTCGT	ENSG00000010671	1.81395	blood_biased	0	HCT1	BTK	-1.03643
212	212	TCAAGTGGCGTCAAATGCGATTGTCTGGCCAGGAGATCGGAAGAGCTCGT	ENSG00000010671	0	blood_biased	0	HCT1	BTK	-1.03643
213	213	TCAAGTGGCGTCAAATGCGATTGTCTGGCCAGGAGATCGGAAGAGCTCGT	ENSG00000010671	1.01718	blood_biased	0	HCT1	BTK	-1.03643
214	214	CTGATCGGAAGGGCTCGCGATTACCTATGACTTAGATCGGAAGAGCTCGT	ENSG00000136770	0	blood_biased	0	HCT1	DNAJC1	-0.882464
215	215	CTGATCGGAAGGGCTCGCGATTACCTATGACTTAGATCGGAAGAGCTCGT	ENSG00000136770	0	blood_biased	0	HCT1	DNAJC1	-0.882464
216	216	CTGATCGGAAGGGCTCGCGATTACCTATGACTTAGATCGGAAGAGCTCGT	ENSG00000136770	0	blood_biased	0	HCT1	DNAJC1	-0.882464
217	217	CTGATCGGAAGGGCTCGCGATTACCTATGACTTAGATCGGAAGAGCTCGT	ENSG00000136770	1.39754	blood_biased	0	HCT1	DNAJC1	-0.882464
218	218	CTGATCGGAAGGGCTCGCGATTACCTATGACTTAGATCGGAAGAGCTCGT	ENSG00000136770	1.09099	blood_biased	0	HCT1	DNAJC1	-0.882464
219	219	CTGATCGGAAGGGCTCGCGATTACCTATGACTTAGATCGGAAGAGCTCGT	ENSG00000136770	1.23912	blood_biased	0	HCT1	DNAJC1	-0.882464
220	220	CTGATCGGAAGGGCTCGCGATTACCTATGACTTAGATCGGAAGAGCTCGT	ENSG00000136770	0	blood_biased	0	HCT1	DNAJC1	-0.882464
221	221	CTGATCGGAAGGGCTCGCGATTACCTATGACTTAGATCGGAAGAGCTCGT	ENSG00000136770	1.57257	blood_biased	0	HCT1	DNAJC1	-0.882464
222	222	CTGATCGGAAGGGCTCGCGATTACCTATGACTTAGATCGGAAGAGCTCGT	ENSG00000136770	0	blood_biased	0	HCT1	DNAJC1	-0.882464
223	223	CTGATCGGAAGGGCTCGCGATTACCTATGACTTAGATCGGAAGAGCTCGT	ENSG00000136770	1.70437	blood_biased	0	HCT1	DNAJC1	-0.882464
224	224	CTGATCGGAAGGGCTCGCGATTACCTATGACTTAGATCGGAAGAGCTCGT	ENSG00000136770	0	blood_biased	0	HCT1	DNAJC1	-0.882464
225	225	CTGATCGGAAGGGCTCGCGATTACCTATGACTTAGATCGGAAGAGCTCGT	ENSG00000136770	1.85593	blood_biased	0	HCT1	DNAJC1	-0.882464
226	226	CTGATCGGAAGGGCTCGCGATTACCTATGACTTAGATCGGAAGAGCTCGT	ENSG00000136770	0	blood_biased	0	HCT1	DNAJC1	-0.882464
227	227	CTGATCGGAAGGGCTCGCGATTACCTATGACTTAGATCGGAAGAGCTCGT	ENSG00000136770	0	blood_biased	0	HCT1	DNAJC1	-0.882464
228	228	CTGATCGGAAGGGCTCGCGATTACCTATGACTTAGATCGGAAGAGCTCGT	ENSG00000136770	0	blood_biased	0	HCT1	DNAJC1	-0.882464
229	229	CTGATCGGAAGGGCTCGCGATTACCTATGACTTAGATCGGAAGAGCTCGT	ENSG00000136770	0	blood_biased	0	HCT1	DNAJC1	-0.882464
230	230	CTGATCGGAAGGGCTCGCGATTACCTATGACTTAGATCGGAAGAGCTCGT	ENSG00000136770	0	blood_biased	0	HCT1	DNAJC1	-0.882464
231	231	CTGATCGGAAGGGCTCGCGATTACCTATGACTTAGATCGGAAGAGCTCGT	ENSG00000136770	0	blood_biased	0	HCT1	DNAJC1	-0.882464
232	232	CTGATCGAGCTTGGAGGTGGACCTTTCCGCATAAGATCGGAAGAGCTCGT	ENSG00000136770	0	blood_biased	0	HCT1	DNAJC1	-0.882464
233	233	CTGATCGAGCTTGGAGGTGGACCTTTCCGCATAAGATCGGAAGAGCTCGT	ENSG00000136770	1.1438	blood_biased	0	HCT1	DNAJC1	-0.882464
234	234	CTGATCGAGCTTGGAGGTGGACCTTTCCGCATAAGATCGGAAGAGCTCGT	ENSG00000136770	0	blood_biased	0	HCT1	DNAJC1	-0.882464
235	235	CTGATCGAGCTTGGAGGTGGACCTTTCCGCATAAGATCGGAAGAGCTCGT	ENSG00000136770	0	blood_biased	0	HCT1	DNAJC1	-0.882464
236	236	CTGATCGAGCTTGGAGGTGGACCTTTCCGCATAAGATCGGAAGAGCTCGT	ENSG00000136770	0	blood_biased	0	HCT1	DNAJC1	-0.882464
237	237	CTGATCGAGCTTGGAGGTGGACCTTTCCGCATAAGATCGGAAGAGCTCGT	ENSG00000136770	0	blood_biased	0	HCT1	DNAJC1	-0.882464
238	238	CTGATCGAGCTTGGAGGTGGACCTTTCCGCATAAGATCGGAAGAGCTCGT	ENSG00000136770	0	blood_biased	0	HCT1	DNAJC1	-0.882464
239	239	CTGATCTTTCGTTGTACTTTTGCTGGTGCCTGGAGATCGGAAGAGCTCGT	ENSG00000136770	0	organ_biased	1	HCT1	DNAJC1	-0.882464
240	240	CTGATCTTTCGTTGTACTTTTGCTGGTGCCTGGAGATCGGAAGAGCTCGT	ENSG00000136770	1.93842	organ_biased	1	HCT1	DNAJC1	-0.882464
241	241	CTGATCTTTCGTTGTACTTTTGCTGGTGCCTGGAGATCGGAAGAGCTCGT	ENSG00000136770	1.26361	organ_biased	1	HCT1	DNAJC1	-0.882464
242	242	CTGATCTTTCGTTGTACTTTTGCTGGTGCCTGGAGATCGGAAGAGCTCGT	ENSG00000136770	1.44219	organ_biased	1	HCT1	DNAJC1	-0.882464
243	243	CTGATCTTTCGTTGTACTTTTGCTGGTGCCTGGAGATCGGAAGAGCTCGT	ENSG00000136770	0	organ_biased	1	HCT1	DNAJC1	-0.882464
244	244	CTGATCTTTCGTTGTACTTTTGCTGGTGCCTGGAGATCGGAAGAGCTCGT	ENSG00000136770	2.59069	organ_biased	1	HCT1	DNAJC1	-0.882464
245	245	CTGATCTTTCGTTGTACTTTTGCTGGTGCCTGGAGATCGGAAGAGCTCGT	ENSG00000136770	1.2926	organ_biased	1	HCT1	DNAJC1	-0.882464
246	246	CTGATCCGTGTCCTGCAATGTCGGAGTACGAGAAGATCGGAAGAGCTCGT	ENSG00000136770	1.36502	organ_biased	1	HCT1	DNAJC1	-0.882464
247	247	CTGATCCGTGTCCTGCAATGTCGGAGTACGAGAAGATCGGAAGAGCTCGT	ENSG00000136770	1.41474	organ_biased	1	HCT1	DNAJC1	-0.882464
248	248	TCAAGTCTGGGGCGTCGGATGCTTATACTCTTAAGATCGGAAGAGCTCGT	ENSG00000136770	0	blood_biased	0	HCT1	DNAJC1	-0.882464
249	249	TCAAGTCTGGGGCGTCGGATGCTTATACTCTTAAGATCGGAAGAGCTCGT	ENSG00000136770	1.64571	blood_biased	0	HCT1	DNAJC1	-0.882464
250	250	TCAAGTCTGGGGCGTCGGATGCTTATACTCTTAAGATCGGAAGAGCTCGT	ENSG00000136770	0	blood_biased	0	HCT1	DNAJC1	-0.882464
251	251	TCAAGTCTGGGGCGTCGGATGCTTATACTCTTAAGATCGGAAGAGCTCGT	ENSG00000136770	0	blood_biased	0	HCT1	DNAJC1	-0.882464
252	252	TCAAGTCTGGGGCGTCGGATGCTTATACTCTTAAGATCGGAAGAGCTCGT	ENSG00000136770	2.16782	blood_biased	0	HCT1	DNAJC1	-0.882464
253	253	TCAAGTCTGGGGCGTCGGATGCTTATACTCTTAAGATCGGAAGAGCTCGT	ENSG00000136770	0	blood_biased	0	HCT1	DNAJC1	-0.882464
254	254	TCAAGTCTGGGGCGTCGGATGCTTATACTCTTAAGATCGGAAGAGCTCGT	ENSG00000136770	1.0254	blood_biased	0	HCT1	DNAJC1	-0.882464
255	255	TCAAGTCTGGGGCGTCGGATGCTTATACTCTTAAGATCGGAAGAGCTCGT	ENSG00000136770	0	blood_biased	0	HCT1	DNAJC1	-0.882464
256	256	TCAAGTCTGGGGCGTCGGATGCTTATACTCTTAAGATCGGAAGAGCTCGT	ENSG00000136770	1.63266	blood_biased	0	HCT1	DNAJC1	-0.882464
257	257	TCAAGTCTGGGGCGTCGGATGCTTATACTCTTAAGATCGGAAGAGCTCGT	ENSG00000136770	0	blood_biased	0	HCT1	DNAJC1	-0.882464
258	258	TCAAGTCTGGGGCGTCGGATGCTTATACTCTTAAGATCGGAAGAGCTCGT	ENSG00000136770	0	blood_biased	0	HCT1	DNAJC1	-0.882464
259	259	TCAAGTCTGGGGCGTCGGATGCTTATACTCTTAAGATCGGAAGAGCTCGT	ENSG00000136770	0.896964	blood_biased	0	HCT1	DNAJC1	-0.882464
260	260	TCAAGTCTGGGGCGTCGGATGCTTATACTCTTAAGATCGGAAGAGCTCGT	ENSG00000136770	0	blood_biased	0	HCT1	DNAJC1	-0.882464
261	261	TCAAGTCTGGGGCGTCGGATGCTTATACTCTTAAGATCGGAAGAGCTCGT	ENSG00000136770	0	blood_biased	0	HCT1	DNAJC1	-0.882464
262	262	TCAAGTCTGGGGCGTCGGATGCTTATACTCTTAAGATCGGAAGAGCTCGT	ENSG00000136770	0	blood_biased	0	HCT1	DNAJC1	-0.882464
263	263	TCAAGTCTGGGGCGTCGGATGCTTATACTCTTAAGATCGGAAGAGCTCGT	ENSG00000136770	0	blood_biased	0	HCT1	DNAJC1	-0.882464
264	264	TCAAGTCTGGGGCGTCGGATGCTTATACTCTTAAGATCGGAAGAGCTCGT	ENSG00000136770	0	blood_biased	0	HCT1	DNAJC1	-0.882464
265	265	TCAAGTCTGGGGCGTCGGATGCTTATACTCTTAAGATCGGAAGAGCTCGT	ENSG00000136770	0	blood_biased	0	HCT1	DNAJC1	-0.882464
266	266	TCAAGTCTGGGGCGTCGGATGCTTATACTCTTAAGATCGGAAGAGCTCGT	ENSG00000136770	0	blood_biased	0	HCT1	DNAJC1	-0.882464
267	267	TCAAGTCTGGGGCGTCGGATGCTTATACTCTTAAGATCGGAAGAGCTCGT	ENSG00000136770	0	blood_biased	0	HCT1	DNAJC1	-0.882464
268	268	TCAAGTCTGGGGCGTCGGATGCTTATACTCTTAAGATCGGAAGAGCTCGT	ENSG00000136770	0	blood_biased	0	HCT1	DNAJC1	-0.882464
269	269	TCAAGTCTGGGGCGTCGGATGCTTATACTCTTAAGATCGGAAGAGCTCGT	ENSG00000136770	2.4532	blood_biased	0	HCT1	DNAJC1	-0.882464
270	270	TCAAGTCTGGGGCGTCGGATGCTTATACTCTTAAGATCGGAAGAGCTCGT	ENSG00000136770	0	blood_biased	0	HCT1	DNAJC1	-0.882464
271	271	TCAAGTCTGGGGCGTCGGATGCTTATACTCTTAAGATCGGAAGAGCTCGT	ENSG00000136770	1.22919	blood_biased	0	HCT1	DNAJC1	-0.882464
272	272	TCAAGTCTGGGGCGTCGGATGCTTATACTCTTAAGATCGGAAGAGCTCGT	ENSG00000136770	0	blood_biased	0	HCT1	DNAJC1	-0.882464
273	273	TCAAGTCTGGGGCGTCGGATGCTTATACTCTTAAGATCGGAAGAGCTCGT	ENSG00000136770	0	blood_biased	0	HCT1	DNAJC1	-0.882464
274	274	TCAAGTCTGGGGCGTCGGATGCTTATACTCTTAAGATCGGAAGAGCTCGT	ENSG00000136770	0	blood_biased	0	HCT1	DNAJC1	-0.882464
275	275	TCAAGTCTGGGGCGTCGGATGCTTATACTCTTAAGATCGGAAGAGCTCGT	ENSG00000136770	0	blood_biased	0	HCT1	DNAJC1	-0.882464
276	276	TCAAGTCTGGGGCGTCGGATGCTTATACTCTTAAGATCGGAAGAGCTCGT	ENSG00000136770	1.40408	blood_biased	0	HCT1	DNAJC1	-0.882464
277	277	TCAAGTCTGGGGCGTCGGATGCTTATACTCTTAAGATCGGAAGAGCTCGT	ENSG00000136770	0	blood_biased	0	HCT1	DNAJC1	-0.882464
278	278	TCAAGTCTGGGGCGTCGGATGCTTATACTCTTAAGATCGGAAGAGCTCGT	ENSG00000136770	0	blood_biased	0	HCT1	DNAJC1	-0.882464
279	279	TCAAGTCTGGGGCGTCGGATGCTTATACTCTTAAGATCGGAAGAGCTCGT	ENSG00000136770	0	blood_biased	0	HCT1	DNAJC1	-0.882464
280	280	TCAAGTCTGGGGCGTCGGATGCTTATACTCTTAAGATCGGAAGAGCTCGT	ENSG00000136770	0	blood_biased	0	HCT1	DNAJC1	-0.882464
281	281	TCAAGTCTGGGGCGTCGGATGCTTATACTCTTAAGATCGGAAGAGCTCGT	ENSG00000136770	0	blood_biased	0	HCT1	DNAJC1	-0.882464
282	282	TCAAGTCTGGGGCGTCGGATGCTTATACTCTTAAGATCGGAAGAGCTCGT	ENSG00000136770	1.0477	blood_biased	0	HCT1	DNAJC1	-0.882464
283	283	TCAAGTCTGGGGCGTCGGATGCTTATACTCTTAAGATCGGAAGAGCTCGT	ENSG00000136770	0	blood_biased	0	HCT1	DNAJC1	-0.882464
284	284	TCAAGTCTGGGGCGTCGGATGCTTATACTCTTAAGATCGGAAGAGCTCGT	ENSG00000136770	0	blood_biased	0	HCT1	DNAJC1	-0.882464
285	285	TCAAGTCTGGGGCGTCGGATGCTTATACTCTTAAGATCGGAAGAGCTCGT	ENSG00000136770	0	blood_biased	0	HCT1	DNAJC1	-0.882464
286	286	TCAAGTCTGGGGCGTCGGATGCTTATACTCTTAAGATCGGAAGAGCTCGT	ENSG00000136770	0.776921	blood_biased	0	HCT1	DNAJC1	-0.882464
287	287	TCAAGTTGGCGTTCCTCCCCCAGCTTTGGCCGCAGATCGGAAGAGCTCGT	ENSG00000136770	0	blood_biased	0	HCT1	DNAJC1	-0.882464
288	288	TCAAGTTGGCGTTCCTCCCCCAGCTTTGGCCGCAGATCGGAAGAGCTCGT	ENSG00000136770	0	blood_biased	0	HCT1	DNAJC1	-0.882464
289	289	TCAAGTTGGCGTTCCTCCCCCAGCTTTGGCCGCAGATCGGAAGAGCTCGT	ENSG00000136770	0	blood_biased	0	HCT1	DNAJC1	-0.882464
290	290	TCAAGTTGGCGTTCCTCCCCCAGCTTTGGCCGCAGATCGGAAGAGCTCGT	ENSG00000136770	0	blood_biased	0	HCT1	DNAJC1	-0.882464
291	291	TCAAGTTGGCGTTCCTCCCCCAGCTTTGGCCGCAGATCGGAAGAGCTCGT	ENSG00000136770	0	blood_biased	0	HCT1	DNAJC1	-0.882464
292	292	TCAAGTTGGCGTTCCTCCCCCAGCTTTGGCCGCAGATCGGAAGAGCTCGT	ENSG00000136770	0	blood_biased	0	HCT1	DNAJC1	-0.882464
293	293	TCAAGTTGGCGTTCCTCCCCCAGCTTTGGCCGCAGATCGGAAGAGCTCGT	ENSG00000136770	0	blood_biased	0	HCT1	DNAJC1	-0.882464
294	294	TCAAGTTGGCGTTCCTCCCCCAGCTTTGGCCGCAGATCGGAAGAGCTCGT	ENSG00000136770	0	blood_biased	0	HCT1	DNAJC1	-0.882464
295	295	TCAAGTTGGCGTTCCTCCCCCAGCTTTGGCCGCAGATCGGAAGAGCTCGT	ENSG00000136770	0.787261	blood_biased	0	HCT1	DNAJC1	-0.882464
296	296	TCAAGTTGGCGTTCCTCCCCCAGCTTTGGCCGCAGATCGGAAGAGCTCGT	ENSG00000136770	0	blood_biased	0	HCT1	DNAJC1	-0.882464
297	297	TCAAGTTGGCGTTCCTCCCCCAGCTTTGGCCGCAGATCGGAAGAGCTCGT	ENSG00000136770	1.33262	blood_biased	0	HCT1	DNAJC1	-0.882464
298	298	TCAAGTTGGCGTTCCTCCCCCAGCTTTGGCCGCAGATCGGAAGAGCTCGT	ENSG00000136770	0	blood_biased	0	HCT1	DNAJC1	-0.882464
299	299	TCAAGTTGTGGGGCCGAACAACGCTTGAGTATGAGATCGGAAGAGCTCGT	ENSG00000136770	0	blood_biased	0	HCT1	DNAJC1	-0.882464
300	300	TCAAGTTGTGGGGCCGAACAACGCTTGAGTATGAGATCGGAAGAGCTCGT	ENSG00000136770	2.03432	blood_biased	0	HCT1	DNAJC1	-0.882464
301	301	TCAAGTTGTGGGGCCGAACAACGCTTGAGTATGAGATCGGAAGAGCTCGT	ENSG00000136770	0	blood_biased	0	HCT1	DNAJC1	-0.882464
302	302	TCAAGTTGTGGGGCCGAACAACGCTTGAGTATGAGATCGGAAGAGCTCGT	ENSG00000136770	1.80324	blood_biased	0	HCT1	DNAJC1	-0.882464
303	303	TCAAGTTGTGGGGCCGAACAACGCTTGAGTATGAGATCGGAAGAGCTCGT	ENSG00000136770	0	blood_biased	0	HCT1	DNAJC1	-0.882464
304	304	TCAAGTTGTGGGGCCGAACAACGCTTGAGTATGAGATCGGAAGAGCTCGT	ENSG00000136770	0	blood_biased	0	HCT1	DNAJC1	-0.882464
305	305	TCAAGTTGTGGGGCCGAACAACGCTTGAGTATGAGATCGGAAGAGCTCGT	ENSG00000136770	0	blood_biased	0	HCT1	DNAJC1	-0.882464
306	306	TCAAGTTGTGGGGCCGAACAACGCTTGAGTATGAGATCGGAAGAGCTCGT	ENSG00000136770	0	blood_biased	0	HCT1	DNAJC1	-0.882464
307	307	TCAAGTTGTGGGGCCGAACAACGCTTGAGTATGAGATCGGAAGAGCTCGT	ENSG00000136770	0	blood_biased	0	HCT1	DNAJC1	-0.882464
308	308	TCAAGTTGTGGGGCCGAACAACGCTTGAGTATGAGATCGGAAGAGCTCGT	ENSG00000136770	1.40033	blood_biased	0	HCT1	DNAJC1	-0.882464
309	309	TCAAGTTGTGGGGCCGAACAACGCTTGAGTATGAGATCGGAAGAGCTCGT	ENSG00000136770	0	blood_biased	0	HCT1	DNAJC1	-0.882464
310	310	TCAAGTTGTGGGGCCGAACAACGCTTGAGTATGAGATCGGAAGAGCTCGT	ENSG00000136770	2.06234	blood_biased	0	HCT1	DNAJC1	-0.882464
311	311	TCAAGTTGTGGGGCCGAACAACGCTTGAGTATGAGATCGGAAGAGCTCGT	ENSG00000136770	1.89673	blood_biased	0	HCT1	DNAJC1	-0.882464
312	312	TCAAGTTGTGGGGCCGAACAACGCTTGAGTATGAGATCGGAAGAGCTCGT	ENSG00000136770	0	blood_biased	0	HCT1	DNAJC1	-0.882464
313	313	TCAAGTTGTGGGGCCGAACAACGCTTGAGTATGAGATCGGAAGAGCTCGT	ENSG00000136770	0	blood_biased	0	HCT1	DNAJC1	-0.882464
314	314	TCAAGTTGTGGGGCCGAACAACGCTTGAGTATGAGATCGGAAGAGCTCGT	ENSG00000136770	0	blood_biased	0	HCT1	DNAJC1	-0.882464
315	315	TCAAGTTGTGGGGCCGAACAACGCTTGAGTATGAGATCGGAAGAGCTCGT	ENSG00000136770	0	blood_biased	0	HCT1	DNAJC1	-0.882464
316	316	TCAAGTTGTGGGGCCGAACAACGCTTGAGTATGAGATCGGAAGAGCTCGT	ENSG00000136770	0	blood_biased	0	HCT1	DNAJC1	-0.882464
317	317	TCAAGTTATCGCCAGGCGGTCTTCTATGGCAGGAGATCGGAAGAGCTCGT	ENSG00000136770	0	blood_biased	0	HCT1	DNAJC1	-0.882464
318	318	TCAAGTGGCGTCAAATGCGATTGTCTGGCCAGGAGATCGGAAGAGCTCGT	ENSG00000136770	0	blood_biased	0	HCT1	DNAJC1	-0.882464
319	319	TCAAGTGGCGTCAAATGCGATTGTCTGGCCAGGAGATCGGAAGAGCTCGT	ENSG00000136770	1.04123	blood_biased	0	HCT1	DNAJC1	-0.882464
320	320	TCAAGTGGCGTCAAATGCGATTGTCTGGCCAGGAGATCGGAAGAGCTCGT	ENSG00000136770	0	blood_biased	0	HCT1	DNAJC1	-0.882464

## Sheet: fig_2f
Fig 2f.
Adherence Assay
Cell Line	Gene	Replicate	Adherence (%)
REH	Luciferase	1	56.2655
REH	Luciferase	1	47.9436
REH	Luciferase	1	53.3238
REH	Luciferase	1	52.8784
REH	Luciferase	2	87.1979
REH	Luciferase	2	90.3328
REH	Luciferase	2	70.8866
REH	Luciferase	2	74.3019
REH	Luciferase	3	90.5501
REH	Luciferase	3	68.6475
REH	Luciferase	3	84.9362
REH	Luciferase	3	80.3303
REH	Luciferase	4	60.086
REH	Luciferase	4	69.5839
REH	Luciferase	4	63.9523
REH	Luciferase	4	76.3935
REH	BTK	1	49.5408
REH	BTK	1	46.3482
REH	BTK	1	40.0028
REH	BTK	1	43.0168
REH	BTK	2	82.7138
REH	BTK	2	73.2132
REH	BTK	2	80.3276
REH	BTK	2	78.719
REH	BTK	3	84.5345
REH	BTK	3	89.1234
REH	BTK	3	81.2726
REH	BTK	3	77.641
REH	BTK	4	75.2382
REH	BTK	4	58.877
REH	BTK	4	51.1101
REH	DNAJC	1	37.9073
REH	DNAJC	1	30.9561
REH	DNAJC	1	36.0444
REH	DNAJC	1	47.488
REH	DNAJC	2	62.532
REH	DNAJC	2	59.599
REH	DNAJC	2	66.7006
REH	DNAJC	2	55.2531
REH	DNAJC	3	56.8604
REH	DNAJC	3	56.5073
REH	DNAJC	3	50.9572
REH	DNAJC	3	64.3998
REH	DNAJC	4	53.9634
REH	DNAJC	4	58.9616
REH	DNAJC	4	63.3026
REH	DNAJC	4	69.3984
REH	LRIF	1	44.9019
REH	LRIF	1	47.6499
REH	LRIF	1	45.167
REH	LRIF	1	45.5919
REH	LRIF	2	85.6515
REH	LRIF	2	62.1742
REH	LRIF	2	78.1533
REH	LRIF	2	64.0237
REH	LRIF	3	50.5343
REH	LRIF	3	52.4887
REH	LRIF	3	75.4008
REH	LRIF	3	64.409
REH	LRIF	4	48.6115
REH	LRIF	4	30.4513
REH	LRIF	4	51.6323
REH	LRIF	4	55.5026
KOPN-8	Luciferase	1	54.8789
KOPN-8	Luciferase	1	64.4906
KOPN-8	Luciferase	1	73.1767
KOPN-8	Luciferase	1	58.8313
KOPN-8	Luciferase	2	66.6526
KOPN-8	Luciferase	2	67.3226
KOPN-8	Luciferase	2	70.9376
KOPN-8	Luciferase	2	44.7667
KOPN-8	Luciferase	3	64.8835
KOPN-8	Luciferase	3	62.5244
KOPN-8	Luciferase	3	62.7408
KOPN-8	Luciferase	3	79.4767
KOPN-8	BTK	1	81.5539
KOPN-8	BTK	1	66.9348
KOPN-8	BTK	1	67.6871
KOPN-8	BTK	1	72.3366
KOPN-8	BTK	2	69.9329
KOPN-8	BTK	2	58.9716
KOPN-8	BTK	2	54.3944
KOPN-8	BTK	2	52.1762
KOPN-8	BTK	3	66.926
KOPN-8	BTK	3	72.4274
KOPN-8	BTK	3	71.4896
KOPN-8	BTK	3	63.8449
KOPN-8	DNAJC	1	48.0523
KOPN-8	DNAJC	2	63.769
KOPN-8	DNAJC	2	73.1797
KOPN-8	DNAJC	2	51.2235
KOPN-8	DNAJC	2	56.5022
KOPN-8	DNAJC	3	56.8661
KOPN-8	DNAJC	3	45.3947
KOPN-8	DNAJC	3	54.7114
KOPN-8	DNAJC	3	57.2934
KOPN-8	LRIF	1	57.3047
KOPN-8	LRIF	1	61.0007
KOPN-8	LRIF	1	54.8382
KOPN-8	LRIF	1	40.9585
KOPN-8	LRIF	2	50.2086
KOPN-8	LRIF	2	42.9723
KOPN-8	LRIF	2	56.1616
KOPN-8	LRIF	2	37.1694
KOPN-8	LRIF	3	55.2257
KOPN-8	LRIF	3	56.8185
KOPN-8	LRIF	3	49.6993
KOPN-8	LRIF	3	54.4807
Student's t test, two-tailed P value
Cell Line	Genes	P value
REH	Luciferase vs DNAJC	0.0012
REH	Luciferase vs LRIF	0.0085
KOPN-8	Luciferase vs LRIF	0.0009

## Sheet: fig_2g
Fig 2g					Student's t test, two-tailed P value
MigrationAssay					Cell Line	Genes	P value
Cell Line	Gene	Replicate	Migration (%)		REH	Luciferase vs BTK	0.0004	***
REH	Luciferase	1	8.5		REH	Luciferase vs LRIF	<0.0001	****
REH	Luciferase	1	6.5		KOPN-8	Luciferase vs S100A16	<0.0001	****
REH	Luciferase	1	6.5		NALM6	Luciferase vs BTK	<0.0001	****
REH	Luciferase	1	8.5
REH	Luciferase	2	8
REH	Luciferase	2	6.5
REH	Luciferase	2	6
REH	Luciferase	2	7.5
REH	Luciferase	3	5
REH	Luciferase	3	7
REH	Luciferase	3	8.5
REH	Luciferase	3	8
REH	BTK	1	11.5
REH	BTK	1	11
REH	BTK	1	23.8
REH	BTK	1	10
REH	BTK	2	12
REH	BTK	2	9
REH	BTK	2	10.5
REH	BTK	2	10
REH	BTK	3	12.5
REH	BTK	3	13
REH	BTK	3	10
REH	BTK	3	12
REH	DNAJC	1	7
REH	DNAJC	1	7
REH	DNAJC	1	8
REH	DNAJC	1	5.5
REH	DNAJC	2	4.5
REH	DNAJC	2	6
REH	DNAJC	2	6
REH	DNAJC	2	6.5
REH	DNAJC	3	7
REH	DNAJC	3	6
REH	DNAJC	3	5.5
REH	DNAJC	3	4.5
REH	LRIF	1	10.8
REH	LRIF	1	12.6
REH	LRIF	1	13.95
REH	LRIF	1	14
REH	LRIF	2	12.5
REH	LRIF	2	12
REH	LRIF	2	13.5
REH	LRIF	2	12.5
REH	LRIF	3	16
REH	LRIF	3	12.5
REH	LRIF	3	14
REH	LRIF	3	12.5
NALM6	Luciferase	1	10
NALM6	Luciferase	1	0.56
NALM6	Luciferase	1	5
NALM6	Luciferase	1	5
NALM6	Luciferase	2	4
NALM6	Luciferase	2	4.01
NALM6	Luciferase	2	5.3
NALM6	Luciferase	2	3.8
NALM6	Luciferase	3	5
NALM6	Luciferase	3	3.5
NALM6	Luciferase	3	4.2
NALM6	Luciferase	3	5.2
NALM6	BTK	1	12
NALM6	BTK	1	13.7
NALM6	BTK	1	13.5
NALM6	BTK	1	13.5
NALM6	BTK	2	11
NALM6	BTK	2	10
NALM6	BTK	2	6.3
NALM6	BTK	2	12.5
NALM6	BTK	3	13.6
NALM6	BTK	3	14.5
NALM6	BTK	3	7
NALM6	BTK	3	11.6
NALM6	DNAJC	1	6
NALM6	DNAJC	1	7
NALM6	DNAJC	1	9.5
NALM6	DNAJC	1	8
NALM6	DNAJC	2	3.5
NALM6	DNAJC	2	4
NALM6	DNAJC	2	4.5
NALM6	DNAJC	2	3
NALM6	DNAJC	3	4.6
NALM6	DNAJC	3	3.2
NALM6	DNAJC	3	4.5
NALM6	DNAJC	3	5
NALM6	LRIF	1	8
NALM6	LRIF	1	9.8
NALM6	LRIF	1	5.4
NALM6	LRIF	1	5.4
NALM6	LRIF	2	4.05
NALM6	LRIF	2	5.5
NALM6	LRIF	2	6.2
NALM6	LRIF	2	7.2
NALM6	LRIF	3	4.9
NALM6	LRIF	3	5
NALM6	LRIF	3	5.1
NALM6	LRIF	3	6.2

[truncated: 40 more sheets: fig_3b, fig_3c, fig_3d, fig3_f, fig_3g, fig_3h, fig_4a, fig_4b, fig_4c, fig_4de, fig_5a_left, fig_5a_right, fig5_de_right, fig5_c_right, fig5_bcde_left, fig5_bcde_pvalues, fig_6b, fig6_ceg, fig_6d, fig 6c 6d p values …]
